# Supplementary material for: Hardiness personality and mental health of financially-struggling medical students in private universities in China: the intervening roles of coping styles and gender
Source: Front Public Health. 2024 Nov 4;12:1458049. doi: 10.3389/fpubh.2024.1458049 (PMC11571320; doi:10.3389/fpubh.2024.1458049)
Supplement: Supplementary file 1 [file Table_1.XLSX]

## Sheet: Sheet1
Respondent	GEN	HD1	HD5	HD12	HD13	HD19	HD23	COD8	COD14	COD15	COD20	COD21	COD22	COD26	COD27	ID6	ID7	ID9	ID11	ID16	ID17	CHD2	CHD3	CHD4	CHD10	CHD18	CHD24	CHD25	PCD1	PCD2	PCD3	PCD4	PCD5	PCD6	PCD7	PCD8	PCD9	PCD10	PCD11	PCD12	NCD13	NCD14	NCD15	NCD16	NCD17	NCD18	NCD19	NCD20	SOM1
1	2	2	3	3	2	1	2	3	3	3	1	2	3	3	3	3	2	3	2	2	3	1	3	2	2	2	3	2	3	2	2	1	3	2	2	2	1	2	1	2	2	0	1	1	0	0	2	1	1
2	2	2	3	3	3	3	2	2	2	3	2	3	2	3	2	2	3	3	2	2	3	2	2	3	3	2	3	3	2	2	2	2	1	2	1	2	2	1	2	1	2	1	2	1	1	2	2	2	2
3	2	3	3	4	3	3	2	3	2	3	4	2	3	2	3	3	2	3	3	3	2	3	3	3	3	2	3	3	3	3	3	3	2	3	2	2	2	3	3	3	3	0	1	1	1	2	1	3	1
4	2	1	1	2	2	1	2	1	2	3	2	1	2	2	2	2	2	3	2	1	1	2	3	1	2	1	2	3	1	2	2	2	1	2	2	2	2	1	3	1	1	0	0	0	0	1	1	1	1
5	2	2	1	3	3	2	2	3	1	3	2	1	3	2	3	3	1	2	3	1	3	1	3	3	2	2	3	3	3	3	2	2	1	2	1	2	2	1	3	2	3	0	1	1	0	0	0	2	2
6	2	3	2	3	3	3	1	3	2	4	3	2	2	1	2	2	2	2	1	2	1	1	3	2	2	2	2	3	2	1	2	3	2	1	1	2	1	2	2	3	3	0	1	0	0	2	1	3	1
7	2	3	2	4	3	2	2	3	3	1	2	1	3	2	2	3	3	2	1	3	2	3	3	2	2	2	3	3	2	2	3	3	0	2	1	2	1	0	2	1	2	1	2	2	2	2	2	3	3
8	2	2	2	2	2	2	2	2	1	3	3	1	2	3	3	2	2	2	3	3	1	2	2	2	2	2	3	3	2	1	2	2	2	1	2	2	3	2	1	2	2	0	1	1	1	1	1	2	3
9	2	3	2	3	2	2	1	2	2	2	3	2	2	2	3	3	2	2	2	3	2	1	3	2	2	2	4	3	2	2	2	2	2	2	2	1	2	2	2	3	2	0	1	1	1	1	2	3	2
10	1	3	2	4	3	2	2	2	3	3	3	1	2	3	3	3	3	2	2	2	2	2	2	2	3	2	3	3	2	1	1	1	2	2	1	3	2	2	2	1	3	0	1	2	2	1	3	2	2
11	1	2	3	4	4	4	3	1	3	3	4	4	3	3	3	3	2	3	2	3	3	3	3	3	2	1	2	3	3	3	3	3	3	3	3	2	2	1	0	1	0	0	0	0	1	2	2	3	1
12	1	3	2	2	1	2	2	1	3	2	4	3	2	2	3	3	2	4	2	4	3	4	2	2	3	2	3	2	3	0	1	1	2	2	1	0	2	1	2	3	1	0	1	0	0	1	1	2	2
13	1	3	2	3	3	3	3	4	4	3	3	2	2	2	3	3	2	1	2	4	2	3	3	4	2	2	3	4	3	3	2	0	0	1	0	2	1	2	2	1	1	0	1	2	1	1	3	2	1
14	1	4	2	4	3	2	1	1	1	2	2	1	2	1	3	4	2	3	4	2	2	2	2	2	3	2	4	2	3	0	1	1	2	0	1	0	1	2	1	3	2	0	1	0	1	3	2	2	2
15	1	3	3	3	3	3	3	3	3	3	3	3	3	3	3	3	3	3	3	3	3	3	4	3	3	3	3	3	2	2	2	2	2	2	2	2	2	2	2	2	2	0	1	1	0	1	1	2	1
16	2	2	2	3	3	3	3	3	3	3	3	3	3	3	3	3	3	3	3	3	3	3	3	3	3	2	3	3	2	2	2	2	2	2	2	2	1	2	1	2	1	0	0	0	0	0	0	2	2
17	2	3	3	3	4	2	2	1	3	4	3	3	2	3	3	2	2	2	3	3	2	1	2	3	3	3	2	2	2	1	2	2	3	3	0	2	2	0	0	0	2	0	0	0	0	0	0	3	2
18	2	2	2	3	2	1	2	3	1	2	2	1	2	2	2	2	2	3	2	2	2	3	2	2	2	2	2	2	1	3	2	2	1	1	2	1	1	2	1	2	1	0	0	0	1	1	1	2	1
19	2	1	1	3	3	2	1	2	2	3	2	1	2	2	3	2	1	2	1	3	3	2	3	2	1	2	2	3	3	1	2	1	1	2	2	2	1	2	2	2	1	0	2	3	1	1	3	3	4
20	2	3	1	3	3	1	2	2	2	3	2	2	2	3	2	3	3	2	1	2	1	2	2	2	2	2	1	2	2	3	3	3	3	2	1	3	2	2	1	2	3	0	0	2	2	1	2	3	1
21	1	3	2	3	3	2	3	3	3	3	3	3	3	3	3	3	3	3	3	3	2	3	3	3	3	2	3	3	1	1	2	2	2	0	2	0	2	2	2	2	0	0	0	0	0	0	0	2	1
22	2	3	3	3	3	3	2	3	2	3	3	2	3	1	2	3	2	3	2	3	1	2	3	2	3	2	3	3	3	2	1	2	2	2	2	3	3	3	1	3	2	2	1	0	0	3	3	3	3
23	2	2	2	3	2	2	2	2	2	3	2	2	2	2	2	3	2	2	2	3	3	2	2	2	2	2	2	2	2	2	1	1	2	1	3	2	1	2	2	2	2	0	1	1	1	0	1	1	1
24	2	2	2	3	3	2	3	2	2	3	2	1	2	2	2	2	2	3	3	2	3	4	4	2	3	1	3	3	3	3	3	2	0	3	3	3	3	3	3	3	0	0	0	0	0	3	0	3	1
25	2	2	3	4	3	2	2	3	1	3	3	1	2	2	3	2	2	4	2	1	2	2	3	3	3	2	3	1	1	3	1	3	3	2	0	1	2	3	1	3	3	0	2	1	1	0	2	3	1
26	2	4	1	3	2	2	2	2	3	3	3	2	3	3	3	2	1	3	2	2	2	2	2	2	3	1	2	4	3	2	3	3	2	2	1	3	3	2	2	2	1	0	1	0	1	0	1	2	1
27	2	1	2	3	2	1	1	2	1	3	2	1	2	2	2	2	2	2	2	2	1	2	2	2	2	1	2	3	2	2	1	1	1	1	2	2	1	1	1	1	1	1	1	0	1	1	1	1	2
28	2	2	3	3	3	3	2	3	3	3	3	2	2	3	3	3	3	3	3	3	3	2	4	3	3	2	3	3	3	1	1	2	1	1	2	2	2	2	2	2	2	2	1	1	0	0	0	3	2
29	2	2	2	4	3	3	2	3	2	3	2	3	3	2	3	3	3	3	3	3	2	2	3	3	3	3	3	3	2	2	3	3	2	2	2	2	1	2	2	1	2	1	0	0	1	0	0	1	2
30	2	2	3	3	2	3	2	2	2	3	3	2	2	2	2	2	2	2	2	2	2	3	2	3	2	2	2	2	1	2	1	1	1	2	1	1	1	1	1	1	2	0	2	2	1	1	2	2	2
31	1	2	3	3	2	3	3	3	3	3	2	3	3	3	3	3	3	2	3	4	3	3	3	3	3	2	3	4	2	1	3	2	1	2	2	1	2	1	2	3	1	0	2	1	1	1	1	2	2
32	1	2	3	4	2	3	2	3	2	2	3	4	1	1	1	2	2	3	3	3	2	3	2	2	2	3	2	3	2	0	2	3	3	2	2	0	2	3	3	3	3	0	1	2	2	1	1	2	1
33	1	2	3	3	3	2	3	2	3	3	2	2	3	3	3	3	3	2	3	2	3	2	2	3	3	2	3	3	1	1	2	3	2	2	2	1	1	2	2	1	0	0	0	1	1	1	0	3	1
34	1	3	1	2	3	2	2	1	3	3	3	2	2	2	3	2	2	2	3	3	1	2	2	2	2	1	2	3	3	1	3	2	1	2	2	1	2	2	2	3	2	0	1	0	0	1	1	2	1
35	1	2	2	3	3	2	2	2	2	3	3	3	3	3	3	2	3	3	3	2	2	3	3	3	2	3	3	2	1	0	2	2	0	3	2	1	2	1	1	1	0	1	0	0	0	0	1	0	1
36	1	3	2	3	4	2	3	2	2	3	2	2	3	3	2	3	3	3	4	3	2	4	3	3	4	2	3	3	3	2	3	1	1	0	3	3	3	3	2	1	3	0	1	2	2	0	1	3	1
37	1	2	2	2	2	2	2	2	2	2	2	2	2	2	2	2	2	2	2	2	2	2	2	2	3	2	2	2	1	1	1	1	1	1	1	1	1	1	1	1	1	1	1	1	1	1	1	1	1
38	1	3	1	3	2	2	1	2	2	2	4	1	2	1	2	1	2	1	2	3	2	4	3	2	2	1	2	2	3	2	2	2	2	2	1	2	1	2	0	1	3	0	1	1	1	1	2	2	1
39	1	2	2	3	2	2	2	2	2	2	2	2	2	2	2	3	2	2	2	2	2	2	2	2	2	2	2	2	0	0	2	2	2	1	2	2	2	2	2	2	2	2	2	2	2	1	2	2	1
40	1	3	3	3	3	3	3	3	3	3	3	3	3	3	3	3	3	3	3	3	3	3	3	3	3	3	3	3	2	1	2	2	3	2	2	3	3	2	1	2	2	0	2	2	1	2	2	2	1
41	1	3	2	2	3	2	1	4	2	3	3	2	2	3	2	2	2	3	2	3	2	3	2	3	2	2	2	3	3	1	1	2	3	2	1	1	2	2	1	2	2	0	1	0	1	2	2	2	1
42	1	3	3	3	3	3	3	3	2	4	3	2	3	4	4	2	2	3	3	3	2	2	2	3	3	2	2	3	1	1	2	1	1	1	2	2	1	2	3	1	2	0	1	1	0	0	0	1	1
43	2	4	4	4	4	2	4	4	2	4	2	1	4	3	4	4	4	4	4	3	4	4	4	4	4	4	4	4	3	3	3	3	3	3	3	3	3	3	3	3	3	0	0	0	0	0	0	0	3
44	2	2	2	2	2	2	2	2	2	2	2	3	2	2	3	2	2	2	2	3	2	1	2	2	2	1	2	2	2	2	1	1	1	1	2	2	1	2	1	1	2	0	1	1	1	1	2	2	2
45	2	1	3	2	1	1	2	2	2	3	1	1	2	3	2	2	2	3	2	2	3	2	4	2	3	1	3	4	1	2	1	2	1	2	3	1	3	2	1	3	2	1	3	2	2	1	3	2	1
46	2	2	2	3	2	4	3	2	3	3	3	3	2	2	2	2	3	3	2	3	2	2	3	2	3	2	2	2	1	3	2	1	2	1	2	2	2	1	1	2	0	1	2	1	1	2	1	1	1
47	2	2	3	3	3	3	2	3	2	3	1	2	3	2	3	4	2	3	2	2	2	2	3	2	2	2	2	1	2	2	3	1	2	0	1	0	1	2	2	1	2	0	0	1	2	2	2	0	1
48	2	3	1	3	3	3	2	2	3	3	3	2	3	2	2	3	2	3	3	3	2	3	2	2	3	2	3	3	1	2	2	2	1	1	2	2	2	3	2	1	2	2	1	3	2	3	2	2	1
49	2	1	4	4	4	2	3	1	4	4	4	3	3	3	4	3	2	3	4	4	4	3	3	4	4	3	3	3	2	1	0	0	3	3	3	0	1	3	3	3	3	1	3	0	0	3	0	0	1
50	2	2	2	4	3	2	2	2	4	3	2	3	2	2	3	2	2	3	3	3	2	2	2	2	2	2	2	2	1	1	2	1	1	1	1	0	1	1	1	1	1	0	0	1	0	1	2	2	1
51	2	2	2	3	2	2	2	3	2	3	2	2	3	3	3	3	2	2	2	2	2	2	2	2	3	2	3	3	1	2	3	3	2	2	1	1	1	1	1	2	3	0	2	1	1	2	2	2	2
52	1	3	2	4	2	2	1	3	2	3	2	1	3	2	2	4	3	3	3	2	2	2	3	3	4	3	2	3	3	1	3	2	1	3	1	3	2	1	0	0	0	0	1	1	1	1	2	1	2
53	2	2	2	3	3	2	3	3	3	3	3	3	2	3	3	3	3	3	3	3	3	2	1	2	3	3	2	3	1	2	2	2	0	1	1	2	2	2	2	1	2	0	1	1	1	1	0	2	2
54	2	2	2	2	2	2	2	2	2	2	2	1	2	2	2	2	2	2	2	2	2	1	2	2	2	2	2	2	2	2	2	2	1	2	2	2	2	2	1	1	1	0	1	1	1	1	1	2	2
55	2	2	3	3	2	2	2	3	3	3	3	2	3	2	2	3	3	3	4	3	2	1	3	3	3	2	3	3	1	1	3	2	3	1	3	1	2	3	1	2	3	0	2	2	0	2	1	2	2
56	1	2	1	2	3	1	2	2	2	3	1	1	2	2	2	2	2	2	2	2	2	3	1	2	2	1	3	3	3	1	1	1	1	1	2	1	3	3	0	3	3	2	3	2	2	2	1	3	3
57	1	3	3	3	3	3	3	3	3	3	3	3	3	3	3	3	2	2	3	3	3	2	2	3	3	3	3	3	2	2	2	2	1	2	2	3	2	2	2	2	1	2	1	0	2	1	0	2	3
58	2	2	3	4	4	4	4	4	3	4	3	4	4	4	4	4	3	4	3	4	4	3	4	4	4	4	4	4	3	1	2	3	3	3	3	2	3	3	3	2	3	0	2	3	1	3	1	3	2
59	1	2	3	3	3	2	2	3	3	3	2	2	2	2	2	3	3	3	3	3	2	3	3	3	3	2	2	2	2	2	3	3	3	1	1	1	2	1	2	1	2	0	0	0	0	0	2	2	2
60	2	2	2	2	2	2	4	3	3	3	2	1	2	1	2	4	2	4	4	3	3	1	2	2	4	2	2	2	2	2	2	1	2	1	1	3	1	1	2	3	3	0	1	0	1	1	2	1	3
61	1	3	2	3	3	3	2	3	3	3	3	2	2	2	2	3	2	3	3	2	2	3	3	2	3	2	3	2	3	2	2	2	3	2	2	2	2	2	3	3	3	2	2	1	2	2	2	3	2
62	1	3	4	3	3	4	3	3	4	3	4	3	3	4	3	4	4	3	3	3	4	3	4	4	4	4	4	3	3	3	3	3	2	2	2	3	3	3	3	3	3	3	3	3	3	3	3	3	1
63	1	2	2	3	3	3	2	3	3	2	3	3	2	3	3	2	2	2	3	2	3	2	2	2	3	2	2	3	2	2	1	1	2	1	2	2	1	2	1	1	2	0	2	2	1	1	1	2	1
64	1	3	4	4	4	3	4	4	3	3	3	1	4	1	4	3	3	4	4	4	3	3	4	4	4	4	4	4	2	2	2	2	2	2	2	0	2	2	2	2	2	0	1	1	1	1	0	3	1
65	2	1	1	2	2	2	2	1	2	2	1	2	2	1	1	2	1	4	3	2	1	1	2	1	2	1	2	3	1	3	2	1	1	3	1	1	1	1	1	3	0	0	0	0	0	1	2	3	2
66	1	3	3	4	3	4	3	4	3	3	3	3	4	4	4	3	2	4	3	3	4	4	4	4	4	3	4	3	2	2	3	3	2	3	3	3	3	3	3	3	1	0	0	0	1	0	0	1	3
67	1	3	3	3	3	3	3	3	3	3	3	3	3	3	3	3	3	3	3	3	4	4	4	3	3	3	3	3	3	1	3	3	1	2	3	1	2	2	2	3	2	0	2	1	0	0	1	0	1
68	2	4	3	4	4	2	2	4	4	4	3	3	4	3	4	3	2	3	2	4	3	4	4	4	3	3	3	3	3	3	2	2	1	3	2	2	1	1	2	2	3	0	0	1	0	2	3	3	1
69	2	2	2	3	3	2	2	2	2	2	3	1	2	1	3	3	2	3	2	1	1	2	2	3	3	2	2	2	1	1	1	1	1	1	1	2	2	2	1	2	2	1	2	1	2	2	1	1	2
70	2	2	3	3	3	4	2	3	3	4	2	3	4	3	4	2	3	2	2	3	2	2	3	2	3	3	3	4	2	2	3	3	2	2	2	3	2	1	3	2	3	2	3	2	3	2	3	2	2
71	1	3	2	3	2	3	2	4	2	3	3	3	3	3	2	2	2	2	3	3	2	2	2	2	3	2	2	2	1	0	2	1	1	1	2	1	2	3	2	1	2	2	1	2	3	1	2	2	3
72	1	3	2	3	2	3	3	3	3	2	2	3	2	3	2	3	2	2	2	3	3	3	2	3	3	2	2	3	1	2	2	1	2	1	1	2	1	2	1	2	2	0	0	1	1	1	0	0	2
73	2	2	2	2	2	2	3	2	2	2	2	2	3	2	3	2	2	2	3	2	2	2	1	2	2	2	3	2	2	2	2	3	2	2	2	2	2	2	3	3	2	2	0	1	1	1	2	2	3
74	2	2	3	2	3	2	2	3	2	3	2	1	3	3	3	3	2	2	3	3	3	2	2	2	2	2	3	3	3	3	2	2	3	2	2	2	2	2	2	2	2	0	0	0	0	0	1	3	2
75	2	1	2	3	3	2	3	3	1	3	1	2	3	3	3	4	3	3	3	3	2	4	3	2	3	4	3	3	3	3	3	2	2	2	2	2	2	2	3	3	0	0	0	0	1	0	0	3	2
76	2	3	4	4	3	3	4	3	2	3	4	2	4	3	4	4	4	4	4	4	3	2	4	3	4	3	3	4	1	3	3	3	2	1	3	1	2	3	1	1	1	0	1	1	0	0	0	1	1
77	2	2	2	3	3	3	4	4	2	3	3	2	2	4	4	2	2	4	2	4	4	3	2	2	4	1	2	4	1	3	1	1	2	2	3	1	2	3	1	2	3	0	0	0	0	0	1	2	1
78	2	2	2	3	3	1	2	2	3	3	2	2	2	3	4	3	2	3	3	3	3	2	3	3	3	2	3	4	1	3	3	2	2	2	3	3	2	1	2	1	3	0	1	1	1	2	1	2	1
79	2	1	1	4	3	2	3	3	2	4	2	2	2	3	2	3	2	3	3	3	2	3	3	2	2	1	3	3	1	3	2	2	1	2	3	3	2	3	1	1	1	0	2	1	2	1	1	2	2
80	2	2	3	3	3	2	3	2	2	3	2	1	3	2	3	3	3	4	4	3	2	3	3	3	3	2	3	3	2	2	3	1	2	1	3	1	2	2	1	3	0	0	0	0	0	0	0	1	1
81	1	2	3	3	2	3	2	2	2	3	4	4	3	3	3	3	2	3	2	3	2	1	3	2	3	1	3	2	2	2	2	2	3	2	3	2	1	3	2	2	2	0	2	3	1	3	2	2	2
82	1	3	1	3	2	3	2	3	3	2	3	3	2	3	2	2	2	2	4	3	2	3	2	2	3	2	3	3	3	2	2	1	2	2	2	3	1	2	2	1	2	1	1	2	1	2	2	2	1
83	1	2	2	2	2	2	2	2	2	2	2	2	2	3	3	2	2	2	2	2	1	2	3	2	2	1	3	3	1	1	2	2	1	2	2	1	2	2	2	2	2	2	1	2	2	2	2	2	1
84	1	2	3	3	2	3	2	2	3	2	2	2	3	2	3	3	3	2	2	3	2	2	3	3	3	2	2	2	1	2	1	2	1	2	1	2	2	2	2	2	1	1	1	1	1	2	2	2	2
85	1	3	3	3	3	3	3	2	3	3	3	2	3	3	3	3	2	3	3	3	3	2	3	3	3	3	3	3	3	3	3	3	3	3	3	1	3	3	2	3	3	0	1	2	1	0	0	3	1
86	1	2	3	3	3	3	2	3	3	4	3	2	2	4	3	3	3	3	3	3	2	3	3	3	3	2	3	3	2	2	2	3	2	2	3	2	2	3	2	2	2	1	2	2	2	1	1	2	1
87	2	2	2	3	3	2	2	2	3	3	3	2	2	2	2	1	2	2	3	3	3	2	3	2	3	2	3	3	2	2	2	2	2	2	2	2	2	2	2	1	2	0	2	2	1	2	1	2	1
88	2	2	2	3	2	3	2	3	3	2	3	2	2	2	3	3	2	3	2	3	2	2	3	3	2	2	2	3	1	2	2	2	1	1	2	1	1	1	2	2	2	0	1	1	2	2	2	2	1
89	2	2	3	3	3	2	1	3	3	3	1	1	2	2	2	3	3	3	2	3	2	1	2	2	3	1	2	2	1	3	2	2	2	2	3	1	1	1	2	2	2	0	1	1	1	2	1	3	1
90	2	3	3	4	3	2	3	3	3	4	2	1	3	4	4	2	2	2	3	3	2	2	3	3	2	3	3	2	1	1	2	2	2	2	1	2	1	2	1	2	3	0	1	1	1	1	1	2	3
91	2	2	1	3	2	1	1	3	1	2	3	1	2	1	2	2	2	3	3	1	1	2	2	2	3	1	2	3	1	2	3	2	3	1	3	3	2	3	1	2	2	0	0	1	0	0	1	2	3
92	1	2	3	3	3	3	2	3	3	3	3	3	3	3	3	3	3	2	3	3	3	3	3	3	3	2	3	3	3	3	2	3	1	2	2	2	2	2	3	2	3	2	1	0	0	0	1	2	3
93	1	2	3	4	4	3	3	4	4	3	2	1	3	3	3	3	2	4	3	3	2	4	4	3	4	2	4	2	3	3	3	3	3	1	3	3	2	2	1	1	2	0	0	0	0	0	0	1	2
94	2	1	3	3	3	3	3	3	3	3	3	3	3	3	3	3	3	3	3	3	3	1	3	3	3	3	3	3	2	2	2	2	1	2	2	2	2	3	2	3	3	0	1	2	1	2	1	3	3
95	2	2	3	3	3	3	3	3	1	3	3	3	3	2	2	2	3	3	3	3	3	3	3	3	3	2	3	3	3	2	2	2	2	2	1	2	2	0	2	2	1	0	0	0	0	1	0	1	2
96	2	1	2	2	2	1	2	2	2	2	2	1	2	2	2	2	1	2	2	2	1	1	2	2	2	1	2	2	1	2	2	1	1	1	1	2	2	2	1	1	1	0	1	0	1	1	0	1	2
97	2	2	3	3	2	2	2	3	2	3	2	1	2	3	2	2	3	3	3	3	3	1	3	3	2	2	2	2	1	2	1	1	3	1	1	2	3	3	1	2	2	0	1	1	1	1	1	2	1
98	2	2	2	2	2	2	2	2	2	2	2	2	2	2	2	2	2	2	2	2	2	2	3	2	2	2	2	2	1	2	1	1	2	1	1	2	1	1	2	1	3	1	1	1	0	0	1	2	3
99	2	1	4	4	4	3	4	3	3	4	4	4	4	3	3	4	3	3	4	4	3	2	2	4	2	3	4	4	3	2	2	3	3	3	2	2	2	1	1	0	3	0	0	0	0	2	0	3	2
100	2	2	2	2	2	2	2	2	2	2	2	1	2	1	2	2	2	2	2	2	2	2	2	2	2	2	2	2	2	3	3	3	3	3	3	3	3	3	2	2	3	0	1	2	0	1	1	2	1
101	1	3	3	3	3	2	2	2	2	3	3	3	2	3	3	3	2	3	3	3	2	3	3	3	2	3	3	3	2	2	2	2	2	2	2	2	2	2	2	2	1	0	0	0	1	0	0	0	1
102	1	2	2	2	2	2	2	2	2	2	2	2	3	2	2	3	2	2	2	2	2	2	3	2	2	2	2	2	2	1	2	2	2	2	1	1	1	1	1	1	3	1	1	1	2	2	2	2	2
103	1	3	2	2	2	3	3	2	2	3	2	2	2	2	3	3	3	3	2	2	3	3	2	3	3	3	3	2	1	2	2	2	2	1	2	1	1	1	1	1	1	0	2	2	2	3	2	3	2
104	1	2	3	3	3	2	3	3	3	2	3	3	2	3	3	3	3	3	3	2	2	2	2	2	3	2	3	2	2	2	2	2	2	2	2	2	2	2	2	2	1	0	0	0	2	1	0	0	1
105	1	2	2	2	2	2	2	2	2	2	2	2	2	2	2	2	2	2	2	2	2	2	2	2	2	3	2	2	1	2	2	2	1	1	1	1	2	1	1	2	1	1	1	1	1	1	1	1	2
106	1	3	2	3	3	3	3	3	3	3	3	3	2	3	3	2	3	3	3	3	3	2	3	3	3	3	3	3	2	2	2	2	3	3	3	2	2	2	2	2	2	0	2	3	1	1	2	2	2
107	1	1	2	4	2	3	2	2	2	2	4	2	2	2	2	4	2	2	1	2	2	1	3	2	2	2	2	3	3	2	2	1	3	3	0	2	0	3	3	3	2	0	2	3	1	2	3	3	2
108	2	2	2	2	3	2	2	2	3	4	3	2	2	3	4	2	2	2	4	2	2	1	2	3	2	1	2	2	1	3	2	2	3	2	0	1	1	0	1	2	3	0	2	0	1	1	2	3	2
109	2	2	2	2	2	1	2	2	1	1	1	1	2	3	3	2	2	2	2	1	1	3	3	2	2	2	2	3	1	1	3	1	1	2	2	2	2	2	1	2	2	0	1	1	2	2	2	3	2
110	2	3	4	4	3	2	2	2	2	3	2	1	2	3	3	4	3	2	2	2	3	2	3	2	3	2	2	1	3	0	2	3	2	1	2	0	2	2	2	3	3	0	1	1	1	3	2	3	4
111	2	4	4	4	4	4	4	4	4	4	4	4	4	4	4	4	4	4	4	4	4	4	4	4	4	4	4	4	2	0	3	3	2	1	3	1	3	3	2	3	3	0	1	1	0	0	0	3	1
112	2	2	2	3	3	2	2	4	2	4	3	2	4	3	3	2	2	2	2	4	2	3	3	3	3	3	3	3	2	3	3	3	3	3	3	3	3	3	3	3	3	0	1	1	2	1	1	2	2
113	2	2	2	3	3	2	2	4	2	3	3	2	2	1	2	2	2	3	2	2	2	2	2	2	2	1	3	3	2	2	2	1	1	2	2	2	1	3	3	2	3	1	1	2	1	1	1	2	1
114	2	3	2	3	3	2	1	4	2	3	3	1	2	2	3	3	2	2	2	2	1	2	2	1	3	1	2	3	3	2	1	2	1	3	2	2	1	1	2	1	2	0	0	0	0	1	0	0	4
115	2	2	3	4	4	3	3	3	2	3	4	3	4	4	3	4	2	3	3	2	1	1	2	3	2	2	3	4	2	3	1	3	0	1	1	3	3	3	3	1	3	0	1	1	3	0	1	3	3
116	2	2	2	3	2	3	2	1	3	3	4	2	3	3	3	1	1	3	2	3	1	1	3	2	3	1	3	2	1	2	1	1	1	3	2	1	0	2	2	1	2	0	0	0	0	1	0	2	1
117	2	2	1	2	3	1	1	3	2	3	3	2	3	2	2	1	1	2	1	3	2	2	1	2	2	1	3	3	1	3	1	1	2	1	1	3	1	2	2	1	3	0	1	0	0	0	1	3	1
118	2	2	2	3	2	1	1	2	1	3	2	1	2	1	2	3	2	2	2	2	1	1	2	3	3	1	2	3	2	3	1	1	1	2	1	2	2	2	1	1	1	0	1	0	0	1	0	1	2
119	2	2	3	4	3	3	2	3	2	3	3	2	2	2	3	3	3	3	3	2	2	2	3	3	3	2	3	3	3	1	3	3	3	2	3	2	2	2	2	2	3	0	1	0	0	0	1	2	1
120	2	2	2	4	4	2	3	2	3	3	3	3	3	3	3	3	3	2	4	3	3	3	2	2	4	2	2	2	2	3	3	3	2	2	3	3	3	2	3	3	2	2	2	1	1	2	2	2	1
121	2	2	1	3	2	2	2	2	2	3	2	1	2	2	2	2	2	2	2	2	1	1	2	2	2	1	2	2	2	2	2	2	1	2	2	2	2	2	2	2	2	2	2	2	2	2	2	2	1
122	2	3	4	3	3	3	2	3	2	3	2	2	3	2	2	4	2	2	2	3	3	2	3	2	2	2	2	1	3	1	2	3	1	2	2	1	2	2	2	1	2	1	2	1	0	2	2	2	3
123	2	3	2	2	2	2	2	2	2	3	3	1	2	2	2	2	2	2	2	2	2	3	2	3	2	2	2	2	1	3	2	2	2	2	2	2	2	2	2	2	2	0	0	0	0	0	0	1	3
124	2	3	3	3	3	3	3	3	3	3	3	3	3	3	3	3	3	3	3	3	3	3	3	3	3	3	3	3	2	2	2	2	2	2	2	2	2	2	2	2	2	0	0	0	0	0	0	2	3
125	2	1	1	2	2	2	2	3	1	2	3	1	2	2	2	2	1	3	1	2	2	2	1	1	2	2	2	2	1	3	1	1	1	2	2	2	1	2	2	1	1	0	1	1	0	1	1	2	1
126	2	2	3	2	2	2	3	3	3	3	3	3	4	3	3	4	3	3	4	4	2	2	2	3	3	3	2	2	1	2	2	1	2	3	1	2	2	2	2	2	3	2	1	1	2	2	3	3	1
127	2	2	2	3	2	2	2	2	2	3	3	2	3	2	2	2	3	2	2	2	1	3	2	3	3	3	3	2	2	1	1	1	2	2	2	2	1	1	2	2	2	2	2	1	1	1	2	1	1
128	2	2	2	3	3	3	2	2	2	2	3	2	2	3	3	3	2	2	1	1	2	1	2	3	1	2	2	3	2	1	2	2	2	3	2	1	2	1	2	2	2	0	3	2	0	2	3	3	3
129	2	2	2	4	2	2	2	3	3	4	2	1	2	2	2	2	1	2	2	4	4	3	3	2	2	2	3	3	2	2	2	1	0	1	0	2	2	2	1	2	3	0	2	2	1	1	3	3	1
130	2	3	3	3	3	2	2	3	3	3	1	1	2	3	3	3	3	3	3	3	2	3	3	3	3	2	3	3	2	2	2	2	2	2	2	2	2	3	3	3	3	0	1	1	1	2	2	2	1
131	2	2	2	2	3	2	1	3	2	3	2	1	2	2	2	3	3	3	2	2	2	1	3	2	2	2	2	2	2	3	3	2	2	1	2	2	2	1	2	1	2	0	1	1	1	0	0	1	1
132	2	2	2	3	3	1	2	2	2	2	1	1	3	3	3	2	2	3	3	2	1	3	2	2	3	1	3	3	1	1	1	1	2	2	2	2	2	2	1	1	3	0	1	1	1	2	2	2	1
133	2	3	2	3	2	2	1	3	2	2	2	1	2	2	2	2	2	2	2	2	1	2	2	2	2	1	2	2	1	2	1	1	1	2	2	3	2	1	2	0	1	0	0	0	0	1	0	1	4
134	2	2	2	3	2	1	2	2	2	3	3	1	2	2	2	3	2	1	3	1	1	3	2	2	1	1	2	2	1	3	2	1	0	2	0	1	1	0	2	0	1	0	0	0	0	0	0	2	3
135	2	2	4	2	2	2	1	1	1	3	3	3	2	3	3	4	3	1	1	2	1	2	3	3	2	2	2	1	1	3	2	2	2	2	3	3	3	2	2	1	3	0	0	0	1	0	0	2	5
136	2	3	2	3	3	4	3	2	3	3	4	1	3	3	3	3	2	3	3	3	3	3	3	3	3	3	3	4	2	3	2	2	2	2	2	2	2	2	2	1	1	0	0	0	1	1	3	1	2
137	2	3	3	3	3	3	3	3	3	3	3	3	3	3	3	3	3	3	3	3	3	3	3	3	3	3	3	3	3	3	3	3	3	0	2	3	1	3	3	3	3	0	2	3	1	1	0	3	1
138	1	4	4	4	4	4	4	4	3	4	4	1	4	3	4	4	4	4	4	4	4	1	3	4	4	3	4	4	2	1	2	1	0	3	2	1	2	2	0	3	1	1	0	2	0	0	3	3	4
139	1	2	3	4	4	2	3	2	2	3	2	2	2	3	3	3	2	4	3	4	2	3	3	2	4	2	3	3	3	0	1	2	1	2	2	1	3	3	1	2	1	1	1	1	1	3	2	1	4
140	1	1	1	1	1	3	3	1	1	1	3	3	3	3	3	1	1	1	1	1	1	1	1	1	1	3	3	3	3	3	2	3	2	3	3	3	3	3	3	3	2	3	3	2	3	3	2	3	1
141	1	2	2	2	2	1	1	2	2	2	1	1	1	3	3	2	2	2	2	2	2	2	2	2	2	1	1	3	2	2	2	2	2	2	2	2	2	2	2	2	2	0	0	0	0	1	1	1	1
142	1	2	2	2	3	2	2	2	2	2	3	1	2	3	3	2	3	3	3	3	2	2	3	3	3	1	2	3	1	2	3	1	1	2	3	3	3	2	1	2	1	1	1	1	1	1	0	1	1
143	1	2	2	3	2	2	3	1	2	1	1	2	2	2	1	2	2	2	2	2	3	2	2	2	2	2	2	2	1	1	1	1	1	1	2	2	1	2	1	1	1	2	2	2	1	0	1	2	1
144	1	2	2	4	3	3	2	2	4	3	4	1	2	2	4	4	2	4	2	2	2	2	1	1	4	2	4	4	2	3	3	3	2	1	2	1	2	3	1	3	3	1	0	2	1	2	3	3	2
145	1	2	1	2	2	2	1	2	2	3	3	1	1	2	2	2	1	2	2	2	1	2	1	1	2	1	2	2	1	2	2	1	1	2	2	1	1	1	2	2	1	2	1	1	1	2	2	1	1
146	1	4	3	3	3	2	2	3	1	3	3	1	2	3	4	3	3	3	3	2	2	4	3	4	3	2	3	2	2	2	2	2	2	2	2	2	2	2	2	2	2	0	2	0	0	2	3	1	1
147	1	3	2	4	4	3	3	3	3	4	3	2	4	4	4	4	2	4	3	3	2	2	2	4	3	2	4	3	1	3	3	3	3	3	2	2	2	2	2	3	3	2	0	1	1	0	3	3	3
148	1	4	3	4	4	4	4	3	3	3	4	3	3	4	3	4	2	4	3	3	3	2	3	3	4	3	2	3	2	3	2	3	3	3	3	2	2	2	3	2	3	3	2	3	2	3	3	2	5
149	1	4	3	4	4	4	3	4	4	4	4	4	4	4	4	4	4	4	4	4	4	4	4	4	3	3	4	4	3	3	3	3	2	3	2	3	3	3	3	3	3	3	3	3	3	3	3	3	1
150	1	2	2	3	3	2	2	3	3	3	2	2	2	2	2	3	3	4	3	3	2	3	2	3	4	2	2	2	1	2	2	2	1	1	2	3	3	2	1	3	1	0	1	0	0	1	0	1	1
151	1	3	3	3	3	3	3	3	3	3	3	2	3	3	3	3	3	3	3	3	2	3	3	3	3	3	3	3	1	1	1	1	1	1	1	1	1	1	1	1	1	1	1	1	1	1	1	1	2
152	1	2	2	3	3	3	1	3	2	2	3	3	1	1	1	1	1	3	1	2	3	1	2	2	3	3	1	1	1	2	2	1	2	2	1	2	1	1	1	0	1	1	1	1	0	2	1	0	2
153	1	3	2	2	2	2	2	2	2	2	2	2	2	2	2	2	2	2	2	2	2	3	2	3	2	2	2	2	2	2	2	2	1	2	2	2	2	2	2	2	1	2	2	2	2	2	2	2	1
154	1	3	3	3	3	3	3	3	3	3	3	3	2	2	3	3	3	3	3	3	3	3	3	3	3	3	3	3	3	3	3	3	3	2	3	3	2	3	3	2	2	0	2	1	0	1	1	1	1
155	1	3	2	3	2	2	3	2	1	2	1	1	3	2	2	3	2	1	2	2	1	3	4	4	2	2	3	2	2	1	2	0	3	0	1	2	3	1	0	1	2	0	0	0	0	1	1	2	1
156	1	3	2	3	2	2	1	4	3	3	2	1	2	2	2	3	2	4	2	4	3	3	3	2	3	1	3	2	3	1	2	2	2	1	1	1	1	2	2	3	3	1	0	0	0	0	1	2	1
157	1	4	2	3	4	4	4	4	1	3	4	1	3	1	4	1	3	3	1	4	4	1	3	4	4	2	4	2	3	0	0	0	0	1	2	0	2	2	1	1	0	1	0	1	0	2	3	2	2
158	1	3	3	3	3	3	4	4	4	3	4	4	4	3	4	4	3	3	3	3	3	3	3	2	3	3	3	3	2	3	1	3	2	2	3	3	2	3	3	2	2	3	2	3	1	2	1	3	1
159	1	4	2	4	4	2	3	4	2	4	2	1	3	3	3	3	3	4	3	3	3	2	3	3	3	3	3	3	2	2	2	2	2	2	1	1	0	1	1	3	3	3	1	0	0	1	1	2	4
160	1	4	4	4	3	3	3	4	4	4	3	3	3	3	3	4	4	4	2	3	3	4	4	2	4	4	4	3	3	2	3	2	2	2	3	3	2	3	2	3	0	0	2	1	1	3	3	3	3
161	1	2	3	3	3	3	2	3	3	3	4	1	3	2	4	3	3	3	2	2	4	3	3	3	3	3	3	3	1	3	1	1	0	1	3	3	2	2	1	2	1	3	0	0	0	0	1	1	1
162	1	3	3	3	3	3	3	3	3	3	4	3	3	3	4	3	3	3	3	4	3	3	3	3	3	4	3	3	3	3	3	3	3	3	3	3	3	3	3	3	1	0	0	0	0	1	3	3	1
163	2	2	2	3	3	2	3	2	2	2	2	2	3	2	3	2	3	2	3	2	2	2	2	3	2	2	2	2	1	3	1	2	1	2	2	3	2	1	1	2	2	2	0	1	1	1	1	2	1
164	2	2	1	4	4	2	2	4	3	4	4	2	3	3	3	1	4	4	4	2	3	2	3	3	3	3	2	3	1	2	2	2	2	3	3	2	3	3	3	2	3	2	2	2	3	3	3	3	1
165	1	3	3	2	2	3	3	2	3	3	3	3	3	2	2	2	2	2	2	3	3	3	2	2	3	2	2	2	1	2	2	2	3	3	3	3	3	3	2	2	2	2	2	1	1	1	2	2	4
166	1	4	2	3	4	4	3	2	3	3	4	4	4	4	4	2	3	4	4	4	3	4	4	4	4	3	4	4	0	1	3	3	2	3	3	0	2	1	0	3	2	0	3	0	0	1	2	3	4
167	1	4	1	3	3	2	2	3	2	3	3	1	2	2	2	3	2	3	2	2	1	4	2	2	3	1	2	4	3	2	2	3	2	2	2	2	2	2	2	2	2	0	1	0	0	2	1	3	1
168	2	2	3	2	3	3	3	3	2	1	1	1	2	1	3	2	2	3	4	3	2	1	1	2	1	2	1	3	1	1	2	2	2	1	1	2	2	1	2	2	1	2	2	1	2	2	1	2	3
169	2	2	2	2	2	2	2	2	2	2	2	2	2	2	2	2	2	2	2	2	2	2	2	2	2	2	2	2	2	2	3	3	3	2	2	2	3	3	3	3	2	0	0	1	1	0	1	3	1
170	2	2	4	2	3	1	2	2	1	4	2	1	2	2	2	3	2	3	3	2	2	3	2	2	3	2	2	2	1	1	1	2	1	2	1	1	2	3	2	1	1	0	0	0	0	1	0	3	1
171	2	2	2	3	3	2	2	2	2	3	3	2	2	2	2	2	2	3	3	3	1	1	4	3	3	2	2	2	1	3	3	2	1	2	2	3	3	3	1	2	1	1	0	0	0	1	1	1	1
172	2	2	2	3	2	2	2	3	3	2	1	2	3	2	2	3	2	3	2	2	2	2	3	3	3	2	3	2	2	2	3	2	2	2	1	1	2	2	1	1	2	3	2	1	2	2	2	2	1
173	2	2	2	4	3	3	3	4	3	3	4	4	4	4	3	3	3	4	4	3	3	2	2	2	4	3	3	4	0	1	1	1	1	1	1	1	0	1	2	1	2	1	1.2	1	2	0	1	2	2
174	2	1	3	3	4	4	4	1	1	4	4	1	4	4	4	2	1	2	3	4	1	1	3	4	3	2	3	1	3	3	2	1	0	3	0	3	1	1	1	2	3	0	1	0	0	3	0	1	2
175	2	2	1	3	1	1	1	1	2	2	2	1	1	2	2	2	1	1	3	1	1	2	1	1	1	1	2	1	1	1	1	1	1	1	1	2	1	2	2	2	2	1	2	2	1	1	1	1	3
176	2	3	2	3	3	1	2	3	2	3	1	1	3	2	2	3	2	3	3	2	2	2	3	3	3	1	2	2	2	2	2	2	2	3	1	1	2	1	1	2	2	0	0	0	0	0	0	2	1
177	2	4	3	3	3	4	3	3	3	3	4	2	3	3	3	3	3	3	3	3	3	1	3	3	3	3	1	3	2	3	3	2	3	2	2	3	2	1	3	2	3	0	0	1	0	1	0	2	3
178	2	2	2	2	3	2	2	2	2	3	2	2	2	2	2	3	2	2	2	2	2	2	2	2	3	2	2	2	2	2	2	2	2	2	2	2	2	2	1	2	2	1	1	1	1	1	0	2	1
179	1	4	4	4	4	4	3	4	4	4	2	2	2	4	4	4	4	4	4	4	4	3	4	4	4	4	4	4	3	1	2	3	1	3	3	3	3	3	3	3	3	0	3	1	0	0	0	2	1
180	2	1	2	3	3	3	2	1	3	2	3	1	1	3	3	3	3	2	4	2	2	2	3	3	2	2	2	3	3	2	1	2	2	2	1	1	2	3	3	1	1	0	2	0	0	2	1	1	3
181	1	2	2	3	2	2	2	3	2	3	2	2	2	3	3	2	2	2	2	2	2	2	3	3	2	2	3	3	2	1	3	2	2	1	2	3	3	2	3	2	3	0	1	1	1	0	1	2	1
182	1	2	2	2	2	2	2	2	2	2	2	2	2	2	2	2	2	2	2	2	2	2	2	2	2	2	2	2	2	1	2	2	3	2	1	1	2	2	1	1	2	1	1	2	1	2	1	2	1
183	1	2	2	2	3	3	2	2	2	2	3	2	2	3	2	2	2	3	3	2	3	2	2	2	2	2	3	3	1	1	2	1	2	2	2	1	2	1	2	1	2	1	2	2	1	1	2	2	1
184	2	2	2	3	3	2	3	3	2	3	3	2	2	3	3	2	2	2	3	2	3	1	2	2	3	2	3	4	2	3	3	3	3	3	3	3	3	3	3	2	2	0	0	0	0	1	1	1	3
185	1	3	3	3	3	2	2	3	3	3	2	2	2	2	2	3	3	3	3	3	3	3	3	3	3	2	2	2	2	2	2	2	2	2	2	2	2	2	2	2	2	2	2	2	2	2	2	2	2
186	1	3	3	4	3	3	3	4	2	4	3	3	3	4	3	3	4	3	4	3	3	2	3	3	3	3	3	4	3	2	3	3	2	3	2	3	3	3	2	3	2	0	0	0	0	1	0	3	1
187	1	3	2	3	3	3	2	2	1	2	2	1	2	3	3	2	2	3	3	2	2	3	2	3	3	4	3	3	3	2	3	3	3	2	2	1	2	1	3	3	2	0	2	2	1	1	2	2	3
188	1	3	3	3	3	2	3	3	2	4	2	3	3	3	3	3	3	3	3	3	3	2	3	3	2	3	3	3	2	1	2	2	1	2	2	1	2	1	2	2	3	1	1	2	2	1	2	3	3
189	1	4	3	4	3	2	2	2	3	4	1	1	3	3	4	3	3	2	2	4	2	4	3	4	2	4	4	4	2	3	3	3	3	1	1	2	1	2	1	3	3	0	0	2	0	0	2	3	1
190	1	2	2	3	3	2	2	3	2	3	2	2	3	2	3	2	2	3	3	3	2	3	3	3	3	1	3	3	3	1	2	2	3	1	3	1	2	2	2	2	1	0	1	0	1	0	1	1	1
191	2	3	3	4	4	3	3	4	2	4	4	3	4	3	4	3	3	4	3	4	3	1	4	4	4	4	4	4	3	3	3	3	3	3	3	3	3	3	3	2	3	0	0	0	0	0	0	2	1
192	1	2	2	2	3	2	3	3	2	3	3	3	3	2	3	2	2	2	3	2	2	2	2	2	3	3	3	3	1	1	1	1	1	1	1	2	2	2	2	1	1	1	1	1	1	1	1	1	1
193	1	2	2	4	3	2	2	3	3	3	3	1	2	4	4	2	1	3	4	2	2	2	3	4	3	2	3	4	1	1	3	2	2	3	3	3	3	3	3	3	3	0	1	3	0	1	1	2	1
194	2	2	4	3	3	3	3	3	2	4	4	3	2	2	3	3	3	3	3	4	3	2	3	4	4	3	3	3	2	3	3	2	3	2	2	3	1	2	2	1	2	0	0	0	0	0	0	1	1
195	1	4	2	4	4	3	3	2	4	4	4	4	2	1	4	4	3	4	3	4	2	4	4	4	4	1	4	4	2	0	3	3	1	1	1	1	2	3	0	3	3	1	0	0	0	2	2	3	1
196	2	2	1	3	3	2	2	2	2	2	2	1	2	2	2	2	2	2	2	2	1	3	3	3	2	3	2	2	1	2	2	2	2	2	2	1	1	1	2	1	3	0	1	1	1	1	0	1	1
197	1	4	4	4	4	4	4	4	4	4	4	4	4	4	4	4	4	4	4	4	4	4	4	4	4	4	4	4	3	3	3	3	3	3	3	3	3	3	3	3	3	3	3	2	2	2	2	2	2
198	1	4	4	4	4	3	3	4	4	4	3	3	3	3	3	3	3	4	4	4	4	4	4	4	4	4	4	4	2	2	3	3	3	3	3	3	3	3	3	3	3	3	3	3	3	3	3	3	1
199	2	1	1	2	2	1	2	2	1	2	1	1	2	1	1	2	1	2	1	2	2	1	1	1	1	1	2	1	1	2	1	1	1	1	1	1	1	1	0	1	2	2	1	1	1	2	3	3	1
200	2	1	3	4	4	2	3	3	2	4	3	1	4	4	4	3	4	4	2	3	2	3	4	4	4	4	4	4	2	3	3	3	3	3	2	3	3	2	2	3	3	0	1	2	0	1	1	3	2
201	2	2	3	2	3	3	2	3	3	3	3	2	2	3	3	2	2	2	3	2	3	3	2	2	2	2	3	2	1	3	1	2	3	2	2	1	3	2	2	1	2	2	1	2	1	2	2	3	1
202	2	2	1	3	2	1	2	2	2	3	2	1	2	2	2	2	2	2	3	2	2	3	2	2	2	1	2	2	2	3	2	1	1	1	2	1	2	2	1	1	1	0	0	1	1	1	1	2	1
203	2	2	2	3	2	2	1	3	2	3	3	2	2	2	3	3	3	2	3	2	2	2	2	2	2	1	2	3	2	3	3	2	3	1	2	2	2	2	2	2	2	1	1	2	2	2	2	3	3
204	2	2	3	3	3	3	3	3	3	3	3	3	3	3	3	3	3	3	3	3	3	3	3	3	3	3	3	3	2	2	2	2	2	2	2	2	2	2	3	3	2	0	0	0	0	0	0	1	1
205	2	2	3	3	3	2	2	2	2	3	3	2	3	3	3	3	2	3	3	2	4	3	2	2	2	1	3	3	2	1	1	1	3	2	1	1	2	2	2	3	3	0	0	1	1	1	0	2	2
206	2	2	3	3	3	2	2	3	3	3	3	1	2	3	4	2	2	3	2	2	2	2	4	3	3	2	3	3	1	3	2	1	1	2	1	1	1	1	1	1	1	1	1	1	1	1	1	1	2
207	2	1	4	4	4	2	4	3	2	4	4	3	4	4	4	3	2	3	3	4	4	1	3	4	3	3	4	4	1	3	3	3	3	3	2	3	2	3	3	3	3	0	3	2	3	1	3	3	5
208	2	3	2	2	1	2	1	2	1	2	1	1	2	2	2	2	1	1	2	2	2	1	2	2	2	1	2	3	1	3	2	2	3	2	1	3	1	2	0	3	2	0	1	2	2	2	2	3	1
209	2	2	2	2	2	2	2	3	2	3	3	2	2	2	2	2	2	2	2	2	2	3	2	2	2	2	3	3	2	2	2	2	2	2	1	2	2	2	2	2	3	1	1	1	1	1	2	3	2
210	2	2	3	3	3	1	3	3	1	3	1	1	3	2	2	2	1	2	1	2	1	2	2	1	2	3	3	2	2	2	1	2	1	2	2	3	1	3	1	1	0	0	0	0	2	2	2	2	3
211	2	3	3	3	3	2	2	3	2	3	3	2	2	3	3	3	3	3	2	3	2	2	3	3	3	2	3	2	1	2	2	2	2	2	2	2	2	2	2	2	2	0	1	1	0	1	1	1	2
212	2	1	1	1	1	1	3	1	1	2	1	1	3	2	2	2	1	1	2	1	1	2	2	2	2	1	2	1	1	0	1	0	1	1	1	0	1	1	0	0	3	0	1	1	1	1	1	1	1
213	2	2	1	1	1	1	2	1	2	2	2	1	2	2	2	2	2	1	2	2	1	1	3	3	2	1	3	3	1	3	2	1	3	3	1	2	2	1	1	1	2	0	1	2	2	1	2	3	1
214	2	2	2	4	3	2	2	3	2	4	2	2	3	2	2	3	1	3	2	3	3	1	3	3	2	2	3	3	1	1	2	2	1	3	2	1	1	3	2	2	2	2	1	0	0	0	2	2	4
215	1	2	3	3	2	1	2	3	2	2	2	1	3	3	3	3	3	3	3	2	1	2	3	2	3	1	2	2	1	2	2	2	2	1	1	1	2	2	2	2	2	0	0	0	1	0	0	2	1
216	1	4	2	3	3	3	3	2	3	2	4	4	3	1	2	4	3	3	4	2	1	3	4	2	1	2	3	2	3	3	2	3	3	2	3	2	3	2	2	1	1	3	2	3	2	2	3	2	1
217	1	4	4	4	4	3	4	3	4	4	4	4	4	3	4	3	2	3	3	2	2	3	2	3	3	2	3	2	2	2	2	3	3	3	3	2	1	2	3	3	3	3	2	2	2	2	1	3	1
218	1	3	3	4	4	3	3	3	2	3	4	3	3	4	4	4	4	2	4	4	3	3	3	3	3	2	3	4	2	2	3	3	3	2	1	3	1	2	2	3	3	3	2	2	2	2	2	3	1
219	1	3	3	4	4	4	4	3	3	3	4	4	4	3	4	2	3	3	4	3	4	3	3	4	3	3	4	2	2	3	2	3	3	3	3	2	2	2	3	3	3	2	1	3	3	3	3	3	1
220	1	4	3	3	2	3	3	4	4	1	4	2	3	3	3	3	2	1	1	1	4	3	2	3	3	2	4	4	3	3	3	2	3	2	2	1	2	1	2	2	2	3	3	3	3	3	3	3	1
221	1	4	2	3	2	4	4	4	3	4	1	3	1	3	1	2	2	3	3	2	4	3	3	3	2	2	1	3	2	2	2	2	1	2	3	2	1	2	2	2	3	3	2	1	2	3	3	3	1
222	1	4	4	2	2	4	4	4	3	4	3	2	3	3	3	4	4	4	2	3	4	3	2	3	2	4	3	3	3	2	3	3	3	3	2	2	3	3	2	2	3	3	2	2	2	1	3	3	2
223	1	3	3	3	3	2	2	3	2	3	3	2	2	2	3	3	3	3	3	2	2	3	3	3	3	2	3	3	2	2	2	2	2	1	1	1	2	1	1	2	1	0	1	1	0	1	0	1	1
224	1	2	2	3	3	2	2	3	3	3	3	2	3	2	3	2	2	3	3	2	3	3	3	3	3	2	2	3	2	1	2	1	2	1	2	1	2	1	2	2	1	2	2	2	1	2	1	2	1
225	1	2	3	4	4	3	3	3	3	4	3	3	3	4	4	3	3	3	4	4	3	2	2	3	4	2	3	3	2	2	3	2	2	2	2	2	2	2	2	2	2	2	2	2	2	2	2	3	1
226	1	4	2	4	4	3	3	2	1	2	4	4	2	2	4	4	4	4	1	4	1	1	3	4	3	1	4	4	3	3	1	3	1	3	3	3	3	3	3	1	3	3	1	3	3	2	3	3	3
227	1	3	3	3	3	4	3	3	3	3	4	3	3	1	3	3	3	3	2	3	3	2	3	4	3	3	3	3	3	0	3	3	3	3	3	0	0	0	2	3	3	0	1	2	2	2	2	3	1
228	1	2	2	2	2	2	2	2	2	2	2	2	2	2	2	2	2	2	2	2	2	2	3	3	2	2	2	2	1	1	2	2	1	1	2	1	2	1	1	1	1	2	1	1	1	1	1	1	1
229	1	4	4	4	4	4	4	4	4	4	4	4	4	4	4	4	4	4	4	4	4	4	4	4	4	4	4	4	3	3	2	2	3	1	1	1	1	3	3	3	3	2	2	2	2	2	2	3	1
230	2	3	3	3	3	2	2	4	3	4	2	1	3	3	3	1	1	2	2	4	4	3	3	3	2	2	3	3	3	1	3	3	2	2	2	2	3	3	3	3	3	3	3	3	0	0	0	3	1
231	2	2	2	4	2	3	2	1	2	3	4	2	3	2	4	2	1	2	3	3	3	2	2	3	2	2	2	3	3	2	2	2	1	2	1	3	2	3	3	3	3	0	0	1	0	0	0	1	2
232	2	3	3	3	3	2	2	3	3	3	2	2	2	2	2	3	3	3	3	3	3	3	3	3	3	2	2	2	2	2	2	2	2	2	2	2	2	2	2	2	2	2	2	2	2	2	2	2	1
233	2	1	3	2	1	3	2	2	2	3	3	3	3	2	1	3	2	1	3	2	1	1	1	3	2	2	3	3	0	1	1	1	2	2	2	2	1	2	2	2	1	3	1	2	1	3	1	3	1
234	2	2	3	4	4	4	3	4	4	4	4	3	3	4	4	4	4	4	4	4	3	3	4	2	4	4	4	4	2	2	3	3	3	3	3	2	3	3	3	3	3	3	3	3	3	3	3	3	1
235	2	1	2	2	2	1	2	2	2	2	2	1	2	2	2	2	2	2	2	2	1	1	3	2	2	1	2	2	2	2	2	2	1	1	2	2	2	2	2	0	0	0	0	0	0	1	1	2	2
236	2	4	3	4	3	2	2	4	3	3	3	2	2	3	3	4	3	3	2	3	2	1	3	3	3	2	3	3	3	2	2	2	2	2	2	1	2	2	2	2	2	0	2	2	1	2	2	2	3
237	2	2	2	3	3	3	2	3	2	3	3	2	2	2	2	2	2	2	3	2	1	1	3	2	2	2	2	3	2	3	3	2	2	2	2	3	2	2	2	2	2	0	1	2	2	2	2	2	2
238	2	4	2	3	3	2	2	3	2	3	2	1	3	4	4	2	3	3	2	3	2	2	3	3	2	2	3	3	3	3	3	3	2	3	3	3	3	3	3	3	3	0	1	0	1	1	1	3	3
239	2	3	3	3	2	2	2	2	2	3	3	2	2	3	3	3	2	3	2	2	2	2	3	3	2	3	3	2	2	3	2	2	2	3	2	3	2	2	2	2	1	0	1	2	1	1	2	2	2
240	2	2	2	2	2	2	3	2	2	2	2	2	3	3	3	1	2	2	2	2	1	1	2	3	2	2	3	3	1	2	2	2	1	1	1	1	2	2	2	2	1	2	3	2	1	2	3	1	1
241	1	1	3	2	3	2	2	1	2	1	2	2	2	2	2	3	2	1	2	1	2	1	1	3	1	2	2	2	2	2	2	2	2	2	2	2	2	2	2	2	2	2	2	2	2	2	2	2	1
242	2	2	3	2	3	3	3	2	2	2	3	3	4	3	3	2	2	2	3	3	3	3	2	2	2	2	3	4	2	3	3	3	2	3	3	3	3	3	2	3	3	1	3	3	3	2	1	3	2
243	2	3	2	3	2	3	2	3	3	3	3	2	3	3	3	3	2	2	2	3	3	2	3	3	3	3	3	2	2	2	3	2	1	2	3	1	2	3	1	2	0	0	2	1	2	1	2	3	3
244	2	3	3	3	4	4	3	3	3	3	4	3	3	2	3	3	2	3	4	4	3	1	3	3	4	3	3	3	3	3	3	2	2	2	3	2	2	2	2	2	3	0	1	1	1	2	0	1	1
245	2	2	3	3	3	3	3	3	3	3	3	3	3	3	3	3	2	3	2	3	3	2	3	3	2	2	3	3	2	2	2	2	2	2	2	2	2	2	2	2	2	2	2	2	1	2	2	2	2
246	2	4	1	1	2	4	2	1	1	2	4	1	3	1	1	1	1	2	3	1	1	1	1	2	2	1	2	2	0	0	0	1	0	1	3	0	1	3	3	1	3	3	0	2	0	3	2	3	1
247	2	2	3	4	3	2	2	4	2	2	3	1	3	2	3	4	2	3	3	2	1	2	3	3	3	2	2	2	1	2	0	1	0	1	2	1	1	1	1	3	3	0	2	0	1	2	3	2	3
248	1	3	3	3	3	3	3	3	3	3	3	3	2	3	3	2	2	2	3	3	2	3	2	4	4	2	3	3	2	3	2	3	2	2	3	3	2	2	1	2	1	1	1	1	1	1	2	2	2
249	1	1	1	1	1	1	1	1	1	1	1	1	1	1	1	1	1	1	1	1	1	1	1	1	1	1	1	1	0	1	0	1	0	1	0	1	0	1	1	0	1	0	1	0	1	1	0	1	5
250	1	4	4	4	2	1	3	4	1	3	1	1	2	4	4	4	4	3	3	4	2	4	4	4	3	2	4	4	2	1	2	2	2	3	2	0	1	2	1	3	2	0	1	1	0	2	0	3	1
251	2	2	2	3	3	2	2	1	3	3	3	2	2	3	3	3	2	2	1	2	2	1	1	2	2	2	2	3	2	2	2	2	1	2	1	2	1	2	1	1	3	0	1	3	1	2	3	2	3
252	2	2	2	4	3	2	3	3	1	2	4	1	3	4	3	2	2	4	1	4	2	1	2	2	3	3	3	4	1	3	1	2	2	2	2	2	2	1	1	1	0	0	0	2	1	1	1	2	1
253	2	3	2	4	4	3	2	1	3	3	3	2	2	1	2	4	1	4	1	2	2	2	2	2	3	1	2	2	1	2	1	0	1	2	2	1	2	2	2	2	3	1	0	3	0	1	3	3	3
254	2	3	3	3	3	2	3	3	2	4	3	1	3	2	3	3	3	3	3	3	2	3	3	3	3	3	3	3	2	3	3	3	3	2	2	2	2	2	2	1	2	0	0	1	0	0	0	2	2
255	2	1	4	4	4	4	4	4	4	4	4	4	4	4	4	4	4	4	4	4	4	4	1	4	4	4	4	4	3	3	3	3	3	3	3	3	3	3	3	3	3	3	3	0	0	0	0	0	1
256	2	3	3	3	3	1	2	3	2	2	2	1	1	3	3	3	3	3	3	2	1	3	3	3	3	1	3	3	1	1	1	2	2	1	2	1	2	2	2	1	0	0	0	0	0	1	0	2	2
257	2	1	1	3	3	2	1	3	1	2	2	2	2	1	2	2	1	2	2	2	1	1	2	2	2	1	2	2	2	3	2	2	1	2	1	3	2	3	1	2	3	1	3	1	1	3	0	3	1
258	2	2	2	3	3	2	2	2	3	2	2	1	2	2	2	2	2	2	2	2	2	2	2	2	2	2	2	3	3	3	3	3	2	2	2	2	1	2	1	3	2	0	1	0	0	1	1	3	2
259	2	2	2	2	2	1	2	2	2	2	3	1	2	3	2	1	1	2	2	4	2	2	3	2	3	1	3	4	3	2	1	2	3	3	2	2	1	2	2	3	3	0	1	2	1	1	3	3	3
260	1	2	2	2	2	2	2	3	2	2	2	2	2	3	3	2	2	3	3	1	2	2	2	2	3	1	2	3	1	2	2	1	2	2	2	2	1	2	1	2	2	0	1	1	2	2	2	2	1
261	1	2	3	4	4	3	2	3	2	4	3	3	3	4	4	4	2	3	2	4	3	2	4	3	3	3	3	4	2	3	2	3	1	2	3	3	3	3	2	2	3	0	1	1	1	1	2	3	1
262	1	2	2	3	2	2	2	2	3	2	2	1	2	2	3	2	3	3	3	3	1	1	2	1	3	2	2	3	2	1	2	2	3	1	2	2	2	2	1	3	2	0	0	0	1	0	1	3	1
263	1	2	2	4	4	2	2	2	4	4	2	2	2	2	2	2	2	3	1	4	4	2	2	2	3	2	2	2	2	2	2	2	2	2	2	2	2	2	2	2	2	2	3	2	3	2	3	2	3
264	1	1	2	3	3	2	2	3	2	3	2	2	2	3	3	3	2	3	2	1	2	1	2	1	3	2	2	3	1	1	1	1	1	1	1	1	2	2	1	2	1	2	2	1	2	1	2	2	1
265	1	2	3	3	4	2	3	3	3	3	3	2	3	3	3	3	2	3	3	3	4	3	3	3	3	3	3	2	2	1	2	1	2	2	2	2	2	3	1	2	1	0	1	1	1	1	1	1	1
266	1	2	2	3	2	3	1	3	1	3	1	3	2	2	3	1	3	4	2	2	3	3	1	3	2	2	3	4	1	2	3	1	0	2	1	3	0	2	1	0	3	1	2	0	2	1	2	0	3
267	1	2	2	2	3	2	4	3	2	3	3	4	2	2	3	3	2	4	4	1	3	3	1	3	2	3	1	3	1	2	1	0	3	0	2	1	1	2	1	2	1	2	1	2	1	3	1	3	4
268	2	3	2	3	3	1	2	3	2	4	3	1	3	3	3	4	4	3	2	2	3	3	2	4	3	2	3	3	2	3	2	2	3	2	2	3	1	2	3	2	2	0	1	1	1	2	2	2	1
269	2	3	2	3	3	2	1	1	1	4	2	1	3	2	4	3	2	2	3	2	1	2	3	3	3	1	3	2	2	3	3	2	3	2	2	3	3	2	3	3	3	0	2	1	1	2	1	3	1
270	2	3	3	3	3	3	3	3	3	3	4	3	3	3	3	3	3	3	3	3	3	2	4	3	3	3	3	3	2	1	2	2	2	2	2	2	2	2	3	3	2	2	1	2	2	2	2	2	1
271	2	1	2	4	2	1	1	1	1	2	2	1	3	1	3	2	1	3	1	1	4	2	2	2	2	1	2	1	1	3	3	3	0	1	2	3	2	2	1	2	0	0	0	0	2	1	3	1	1
272	2	2	2	4	3	3	3	3	1	2	3	2	2	2	3	2	2	3	3	2	3	2	3	3	2	1	4	3	2	3	3	2	1	1	1	2	3	3	1	2	3	0	1	2	2	2	2	3	1
273	2	2	2	3	3	2	2	3	1	3	1	1	3	2	3	3	3	4	3	3	1	2	2	2	3	2	3	3	3	1	2	2	1	3	2	1	2	2	2	3	3	0	2	2	1	2	2	2	2
274	2	2	2	2	2	1	1	2	3	2	2	1	2	3	2	3	2	2	3	1	1	2	2	2	2	2	2	3	2	2	3	2	3	1	2	3	2	1	2	1	3	0	1	1	1	1	1	3	2
275	2	2	3	3	3	3	1	3	2	4	3	3	3	4	4	3	3	1	2	2	3	3	2	1	2	2	1	3	2	3	3	1	2	2	1	2	1	2	3	2	3	0	1	1	1	2	2	2	1
276	1	2	3	3	3	3	3	3	3	3	3	3	3	3	3	3	3	3	3	3	2	3	3	3	3	3	2	2	3	3	4	4	4	3	3	3	4	3	3	4	4	1	1	2	1	1	1	1	2
277	2	2	3	2	2	2	2	2	2	2	2	1	2	2	2	2	2	2	2	2	2	2	2	3	3	2	2	2	3	2	2	3	2	3	2	3	2	3	2	3	3	1	1	3	1	2	2	3	1
278	1	1	1	1	3	1	1	1	1	2	1	1	2	1	1	2	2	2	2	1	1	2	1	2	2	1	1	2	2	2	2	2	2	2	2	2	3	4	2	2	4	1	2	2	2	3	2	2	1
279	2	2	3	3	3	3	3	3	3	3	3	2	3	3	3	3	3	3	3	3	2	1	3	3	3	3	3	3	3	2	3	3	2	2	2	2	2	2	2	2	2	2	2	2	2	2	2	2	3
280	1	1	3	3	3	2	4	3	3	3	2	2	4	4	3	3	3	3	3	3	3	4	4	4	3	2	4	2	3	3	4	4	4	4	4	4	4	4	4	2	1	1	1	2	1	1	2	3	1
281	1	2	2	2	2	2	3	2	3	3	3	2	2	2	2	2	2	3	2	3	2	1	2	3	3	2	2	2	2	3	2	2	2	2	2	3	2	2	2	2	2	2	2	2	2	2	2	2	2
282	1	3	2	3	3	3	3	3	3	3	3	3	3	3	3	3	3	3	3	3	3	3	3	3	3	3	3	3	3	3	3	3	3	3	3	3	3	3	3	3	3	1	2	3	2	2	2	3	2
283	1	2	2	2	2	2	2	2	2	3	4	1	2	3	2	4	2	2	2	3	2	2	3	3	3	2	3	3	2	4	3	3	3	3	3	3	3	3	3	3	3	3	3	4	1	4	4	4	1
284	2	2	2	3	3	2	2	3	2	2	3	2	2	2	2	2	2	3	2	2	2	2	2	2	2	2	2	2	3	2	2	3	2	3	3	2	2	3	4	2	3	3	2	2	2	2	3	4	3
285	1	3	2	3	2	3	3	2	3	3	3	3	3	3	3	3	3	2	2	3	3	1	3	3	2	3	3	3	2	2	2	2	2	2	2	2	2	2	2	2	2	1	1	1	2	2	2	4	2
286	2	2	2	3	2	2	2	3	2	2	2	2	2	2	2	2	2	2	2	2	2	3	3	3	2	2	2	2	2	4	2	2	2	2	3	3	3	2	3	3	4	4	2	3	3	2	3	4	3
287	2	4	4	4	4	4	4	4	4	4	4	4	4	4	4	4	4	4	4	4	4	3	4	4	4	4	3	3	3	3	4	4	4	4	4	4	4	4	4	4	2	1	1	1	1	1	1	4	1
288	2	1	3	2	3	2	2	2	1	2	2	1	2	2	3	2	2	2	2	3	2	2	2	2	3	2	2	3	2	2	3	2	3	4	2	2	2	3	2	4	4	2	4	2	3	2	2	3	3
289	1	2	3	3	3	4	2	2	4	4	4	4	3	4	2	1	1	2	2	4	1	3	1	2	1	4	4	2	3	2	2	3	4	2	3	3	2	4	2	2	2	4	2	4	2	4	2	3	3
290	2	2	3	2	2	2	2	2	1	3	2	2	2	2	2	2	2	2	2	2	1	2	2	2	2	2	2	2	2	2	2	2	2	2	2	2	2	2	2	2	2	1	2	2	3	3	3	3	1
291	2	2	3	3	3	2	2	2	3	3	2	2	3	2	3	4	2	2	2	3	3	2	3	2	2	2	2	1	4	2	3	3	3	3	2	2	3	3	3	4	4	2	4	2	1	4	4	4	2
292	2	2	2	2	2	2	2	2	2	2	2	2	2	2	2	2	2	2	2	2	2	2	2	2	2	2	2	2	2	2	2	2	2	2	2	2	2	2	2	2	2	2	2	2	2	2	2	4	2
293	2	2	2	2	2	2	2	2	2	2	2	2	2	2	2	2	2	2	2	2	2	3	3	2	2	2	2	2	2	2	2	2	2	2	2	2	2	2	2	2	2	1	2	2	2	2	2	2	2
294	2	2	2	3	2	2	3	2	3	2	4	4	4	3	2	2	2	2	2	2	2	2	2	2	2	3	3	3	2	3	2	2	4	3	2	3	1	1	3	3	3	2	3	4	2	3	3	3	1
295	2	2	3	1	2	2	2	2	2	2	3	2	2	4	3	2	2	3	3	3	2	1	3	3	3	3	2	2	3	3	4	4	2	3	4	4	2	3	3	2	2	2	3	3	2	4	3	3	1
296	2	2	2	3	2	2	2	2	2	3	1	1	3	2	2	3	2	2	3	2	1	2	3	3	2	3	2	2	3	3	3	2	3	2	2	3	2	2	2	2	2	1	2	2	1	2	1	3	2
297	1	4	4	4	4	2	4	3	4	4	4	4	4	4	4	4	3	4	4	4	4	4	4	4	4	3	4	4	2	1	4	2	1	1	1	1	1	2	3	3	1	4	1	2	1	2	1	2	1
298	1	2	1	3	3	2	2	2	2	3	3	1	3	2	2	2	2	2	2	2	1	2	1	3	2	1	2	2	2	2	3	3	3	3	2	4	2	3	2	2	4	1	4	4	3	4	4	3	1
299	1	2	2	2	2	2	2	2	2	2	2	2	2	2	2	2	2	2	2	2	2	2	2	2	2	2	2	2	2	2	2	2	2	2	2	3	3	2	2	2	2	2	2	2	2	2	2	2	1
300	2	3	2	2	2	3	4	2	3	4	3	2	3	4	4	2	3	2	2	3	3	3	2	2	2	2	3	3	1	4	3	3	3	3	2	1	1	3	2	2	3	3	3	1	2	3	3	2	4
301	2	1	1	3	2	1	1	2	2	2	2	2	1	1	1	1	2	2	2	2	2	1	1	1	2	2	1	1	3	2	2	2	2	2	1	2	2	2	2	2	2	1	1	1	1	1	1	1	1
302	2	3	3	3	3	3	3	3	3	3	3	3	3	3	3	3	3	3	3	3	3	3	3	3	3	3	3	3	3	3	3	3	3	3	3	3	3	3	3	3	3	3	3	3	3	3	3	3	3
303	2	2	2	4	3	1	2	3	3	3	2	2	2	2	3	2	2	3	3	2	1	3	3	2	3	2	3	2	4	3	3	2	3	2	3	2	2	2	1	2	1	1	3	2	1	3	2	2	1
304	2	3	2	3	3	2	2	3	2	4	2	2	3	2	3	3	2	3	3	3	2	3	3	3	2	2	3	3	2	3	2	3	3	3	2	4	3	3	2	3	2	1	1	1	2	1	1	2	2
305	2	4	4	3	4	4	4	4	4	4	4	4	4	4	4	4	4	4	4	4	4	4	4	4	4	4	4	4	4	4	4	4	4	4	4	4	4	4	4	4	4	4	4	4	4	4	4	4	1
306	1	3	3	3	3	3	3	3	3	3	3	3	3	3	3	3	3	3	3	3	3	3	3	3	3	3	3	3	4	4	4	4	4	4	4	4	4	3	4	4	4	1	1	1	1	1	1	1	1
307	2	2	2	2	2	2	2	2	2	2	2	2	2	2	2	2	2	2	2	2	2	2	2	2	2	2	2	2	2	2	2	2	2	2	2	2	2	2	2	2	2	2	2	2	2	2	2	2	2
308	1	2	3	3	3	3	3	3	3	3	3	3	3	3	3	3	3	3	3	3	3	3	3	3	3	3	3	3	3	3	3	3	3	3	3	3	3	3	3	3	3	3	3	3	3	3	3	3	4
309	2	2	2	3	3	2	2	3	2	3	2	1	2	3	3	3	3	3	3	2	2	3	2	3	2	2	2	2	2	3	3	2	3	3	2	3	3	3	3	3	2	1	1	1	1	1	1	2	2
310	2	3	3	3	3	2	2	3	2	3	2	2	2	2	3	3	3	3	3	3	2	3	3	3	3	2	3	2	2	2	3	3	3	2	3	3	3	3	2	3	3	1	1	1	2	2	2	2	2
311	1	1	1	1	1	1	1	1	1	1	1	1	1	1	1	1	1	1	1	1	1	1	2	1	1	1	1	1	1	1	1	1	1	1	1	1	1	1	1	1	1	2	1	2	1	2	1	1	1
312	1	2	2	3	3	3	2	3	3	3	2	2	2	3	3	2	2	3	3	3	2	1	2	3	3	2	3	3	3	3	3	1	1	2	4	1	1	2	4	2	3	1	2	1	1	2	4	1	3
313	1	3	3	4	4	3	2	4	3	3	4	4	4	3	4	4	3	3	4	3	3	3	3	3	4	2	3	2	3	2	3	4	4	4	3	2	3	4	4	4	4	1	3	1	1	1	1	2	1
314	2	2	2	2	2	1	2	2	2	2	2	1	2	2	2	2	2	2	2	2	2	2	2	2	2	2	2	2	2	2	2	2	2	2	2	2	2	2	2	2	2	1	2	2	2	2	2	2	2
315	1	2	2	4	2	1	3	3	3	3	1	1	3	3	4	4	3	3	3	3	2	4	2	2	4	3	3	3	3	1	4	4	4	4	3	4	4	4	1	4	4	1	1	1	1	2	4	4	2
316	2	2	3	3	3	2	2	3	2	3	2	2	2	2	2	4	3	3	3	2	3	2	4	4	3	2	2	2	3	3	3	3	3	3	3	3	3	3	3	3	3	2	2	2	2	2	2	2	3
317	2	2	3	3	3	3	3	3	3	3	3	2	3	3	3	3	3	3	3	3	2	2	3	3	3	2	3	3	2	2	3	4	3	3	3	2	2	2	2	3	2	1	1	1	1	1	1	2	1
318	1	2	3	3	3	2	3	3	3	3	3	2	3	2	3	3	3	3	3	3	3	3	3	3	3	2	3	3	2	2	3	2	3	3	3	2	2	2	3	3	2	1	2	1	2	2	1	3	1
319	1	4	4	4	4	3	3	4	4	4	3	2	4	4	3	4	4	4	4	4	4	4	4	4	4	4	3	4	3	3	3	4	3	2	3	3	4	3	3	4	2	1	1	1	2	1	1	3	2
320	2	2	3	4	4	2	3	3	3	4	2	2	3	4	4	4	4	3	4	4	4	3	1	3	4	3	4	3	3	4	4	4	4	4	4	3	4	3	4	4	4	1	2	3	1	1	1	4	1
321	2	2	3	3	2	1	2	3	3	3	1	2	3	3	3	3	2	3	2	2	3	1	3	2	2	2	3	2	3	2	2	1	3	2	2	2	1	2	1	2	2	0	1	1	0	0	2	1	1
322	2	2	3	3	3	3	2	2	2	3	2	3	2	3	2	2	3	3	2	2	3	2	2	3	3	2	3	3	2	2	2	2	1	2	1	2	2	1	2	1	2	1	2	1	1	2	2	2	2
323	2	3	3	4	3	3	2	3	2	3	4	2	3	2	3	3	2	3	3	3	2	3	3	3	3	2	3	3	3	3	3	3	2	3	2	2	2	3	3	3	3	0	1	1	1	2	1	3	1
324	2	1	1	2	2	1	2	1	2	3	2	1	2	2	2	2	2	3	2	1	1	2	3	1	2	1	2	3	1	2	2	2	1	2	2	2	2	1	3	1	1	0	0	0	0	1	1	1	1
325	2	2	1	3	3	2	2	3	1	3	2	1	3	2	3	3	1	2	3	1	3	1	3	3	2	2	3	3	3	3	2	2	1	2	1	2	2	1	3	2	3	0	1	1	0	0	0	2	2
326	2	3	2	3	3	3	1	3	2	4	3	2	2	1	2	2	2	2	1	2	1	1	3	2	2	2	2	3	2	1	2	3	2	1	1	2	1	2	2	3	3	0	1	0	0	2	1	3	1
327	2	3	2	4	3	2	2	3	3	1	2	1	3	2	2	3	3	2	1	3	2	3	3	2	2	2	3	3	2	2	3	3	0	2	1	2	1	0	2	1	2	1	2	2	2	2	2	3	3
328	2	2	2	2	2	2	2	2	1	3	3	1	2	3	3	2	2	2	3	3	1	2	2	2	2	2	3	3	2	1	2	2	2	1	2	2	3	2	1	2	2	0	1	1	1	1	1	2	3
329	2	3	2	3	2	2	1	2	2	2	3	2	2	2	3	3	2	2	2	3	2	1	3	2	2	2	4	3	2	2	2	2	2	2	2	1	2	2	2	3	2	0	1	1	1	1	2	3	2
330	1	3	2	4	3	2	2	2	3	3	3	1	2	3	3	3	3	2	2	2	2	2	2	2	3	2	3	3	2	1	1	1	2	2	1	3	2	2	2	1	3	0	1	2	2	1	3	2	2
331	1	2	3	4	4	4	3	1	3	3	4	4	3	3	3	3	2	3	2	3	3	3	3	3	2	1	2	3	3	3	3	3	3	3	3	2	2	1	0	1	0	0	0	0	1	2	2	3	1
332	1	3	2	2	1	2	2	1	3	2	4	3	2	2	3	3	2	4	2	4	3	4	2	2	3	2	3	2	3	0	1	1	2	2	1	0	2	1	2	3	1	0	1	0	0	1	1	2	2
333	1	3	2	3	3	3	3	4	4	3	3	2	2	2	3	3	2	1	2	4	2	3	3	4	2	2	3	4	3	3	2	0	0	1	0	2	1	2	2	1	1	0	1	2	1	1	3	2	1
334	1	4	2	4	3	2	1	1	1	2	2	1	2	1	3	4	2	3	4	2	2	2	2	2	3	2	4	2	3	0	1	1	2	0	1	0	1	2	1	3	2	0	1	0	1	3	2	2	2
335	1	3	3	3	3	3	3	3	3	3	3	3	3	3	3	3	3	3	3	3	3	3	4	3	3	3	3	3	2	2	2	2	2	2	2	2	2	2	2	2	2	0	1	1	0	1	1	2	1
336	2	2	2	3	3	3	3	3	3	3	3	3	3	3	3	3	3	3	3	3	3	3	3	3	3	2	3	3	2	2	2	2	2	2	2	2	1	2	1	2	1	0	0	0	0	0	0	2	2
337	2	3	3	3	4	2	2	1	3	4	3	3	2	3	3	2	2	2	3	3	2	1	2	3	3	3	2	2	2	1	2	2	3	3	0	2	2	0	0	0	2	0	0	0	0	0	0	3	2
338	2	2	2	3	2	1	2	3	1	2	2	1	2	2	2	2	2	3	2	2	2	3	2	2	2	2	2	2	1	3	2	2	1	1	2	1	1	2	1	2	1	0	0	0	1	1	1	2	1
339	2	1	1	3	3	2	1	2	2	3	2	1	2	2	3	2	1	2	1	3	3	2	3	2	1	2	2	3	3	1	2	1	1	2	2	2	1	2	2	2	1	0	2	3	1	1	3	3	4
340	2	3	1	3	3	1	2	2	2	3	2	2	2	3	2	3	3	2	1	2	1	2	2	2	2	2	1	2	2	3	3	3	3	2	1	3	2	2	1	2	3	0	0	2	2	1	2	3	1
341	1	3	2	3	3	2	3	3	3	3	3	3	3	3	3	3	3	3	3	3	2	3	3	3	3	2	3	3	1	1	2	2	2	0	2	0	2	2	2	2	0	0	0	0	0	0	0	2	1
342	2	3	3	3	3	3	2	3	2	3	3	2	3	1	2	3	2	3	2	3	1	2	3	2	3	2	3	3	3	2	1	2	2	2	2	3	3	3	1	3	2	2	1	0	0	3	3	3	3
343	2	2	2	3	2	2	2	2	2	3	2	2	2	2	2	3	2	2	2	3	3	2	2	2	2	2	2	2	2	2	1	1	2	1	3	2	1	2	2	2	2	0	1	1	1	0	1	1	1
344	2	2	2	3	3	2	3	2	2	3	2	1	2	2	2	2	2	3	3	2	3	4	4	2	3	1	3	3	3	3	3	2	0	3	3	3	3	3	3	3	0	0	0	0	0	3	0	3	1
345	2	2	3	4	3	2	2	3	1	3	3	1	2	2	3	2	2	4	2	1	2	2	3	3	3	2	3	1	1	3	1	3	3	2	0	1	2	3	1	3	3	0	2	1	1	0	2	3	1
346	2	4	1	3	2	2	2	2	3	3	3	2	3	3	3	2	1	3	2	2	2	2	2	2	3	1	2	4	3	2	3	3	2	2	1	3	3	2	2	2	1	0	1	0	1	0	1	2	1
347	2	1	2	3	2	1	1	2	1	3	2	1	2	2	2	2	2	2	2	2	1	2	2	2	2	1	2	3	2	2	1	1	1	1	2	2	1	1	1	1	1	1	1	0	1	1	1	1	2
348	2	2	3	3	3	3	2	3	3	3	3	2	2	3	3	3	3	3	3	3	3	2	4	3	3	2	3	3	3	1	1	2	1	1	2	2	2	2	2	2	2	2	1	1	0	0	0	3	2
349	2	2	2	4	3	3	2	3	2	3	2	3	3	2	3	3	3	3	3	3	2	2	3	3	3	3	3	3	2	2	3	3	2	2	2	2	1	2	2	1	2	1	0	0	1	0	0	1	2
350	2	2	3	3	2	3	2	2	2	3	3	2	2	2	2	2	2	2	2	2	2	3	2	3	2	2	2	2	1	2	1	1	1	2	1	1	1	1	1	1	2	0	2	2	1	1	2	2	2
351	1	2	3	3	2	3	3	3	3	3	2	3	3	3	3	3	3	2	3	4	3	3	3	3	3	2	3	4	2	1	3	2	1	2	2	1	2	1	2	3	1	0	2	1	1	1	1	2	2
352	1	2	3	4	2	3	2	3	2	2	3	4	1	1	1	2	2	3	3	3	2	3	2	2	2	3	2	3	2	0	2	3	3	2	2	0	2	3	3	3	3	0	1	2	2	1	1	2	1
353	1	2	3	3	3	2	3	2	3	3	2	2	3	3	3	3	3	2	3	2	3	2	2	3	3	2	3	3	1	1	2	3	2	2	2	1	1	2	2	1	0	0	0	1	1	1	0	3	1
354	1	3	1	2	3	2	2	1	3	3	3	2	2	2	3	2	2	2	3	3	1	2	2	2	2	1	2	3	3	1	3	2	1	2	2	1	2	2	2	3	2	0	1	0	0	1	1	2	1
355	1	2	2	3	3	2	2	2	2	3	3	3	3	3	3	2	3	3	3	2	2	3	3	3	2	3	3	2	1	0	2	2	0	3	2	1	2	1	1	1	0	1	0	0	0	0	1	0	1
356	1	3	2	3	4	2	3	2	2	3	2	2	3	3	2	3	3	3	4	3	2	4	3	3	4	2	3	3	3	2	3	1	1	0	3	3	3	3	2	1	3	0	1	2	2	0	1	3	1
357	1	2	2	2	2	2	2	2	2	2	2	2	2	2	2	2	2	2	2	2	2	2	2	2	3	2	2	2	1	1	1	1	1	1	1	1	1	1	1	1	1	1	1	1	1	1	1	1	1
358	1	3	1	3	2	2	1	2	2	2	4	1	2	1	2	1	2	1	2	3	2	4	3	2	2	1	2	2	3	2	2	2	2	2	1	2	1	2	0	1	3	0	1	1	1	1	2	2	1
359	1	2	2	3	2	2	2	2	2	2	2	2	2	2	2	3	2	2	2	2	2	2	2	2	2	2	2	2	0	0	2	2	2	1	2	2	2	2	2	2	2	2	2	2	2	1	2	2	1
360	1	3	3	3	3	3	3	3	3	3	3	3	3	3	3	3	3	3	3	3	3	3	3	3	3	3	3	3	2	1	2	2	3	2	2	3	3	2	1	2	2	0	2	2	1	2	2	2	1
361	1	3	2	2	3	2	1	4	2	3	3	2	2	3	2	2	2	3	2	3	2	3	2	3	2	2	2	3	3	1	1	2	3	2	1	1	2	2	1	2	2	0	1	0	1	2	2	2	1
362	1	3	3	3	3	3	3	3	2	4	3	2	3	4	4	2	2	3	3	3	2	2	2	3	3	2	2	3	1	1	2	1	1	1	2	2	1	2	3	1	2	0	1	1	0	0	0	1	1
363	2	4	4	4	4	2	4	4	2	4	2	1	4	3	4	4	4	4	4	3	4	4	4	4	4	4	4	4	3	3	3	3	3	3	3	3	3	3	3	3	3	0	0	0	0	0	0	0	3
364	2	2	2	2	2	2	2	2	2	2	2	3	2	2	3	2	2	2	2	3	2	1	2	2	2	1	2	2	2	2	1	1	1	1	2	2	1	2	1	1	2	0	1	1	1	1	2	2	2
365	2	1	3	2	1	1	2	2	2	3	1	1	2	3	2	2	2	3	2	2	3	2	4	2	3	1	3	4	1	2	1	2	1	2	3	1	3	2	1	3	2	1	3	2	2	1	3	2	1
366	2	2	2	3	2	4	3	2	3	3	3	3	2	2	2	2	3	3	2	3	2	2	3	2	3	2	2	2	1	3	2	1	2	1	2	2	2	1	1	2	0	1	2	1	1	2	1	1	1
367	2	2	3	3	3	3	2	3	2	3	1	2	3	2	3	4	2	3	2	2	2	2	3	2	2	2	2	1	2	2	3	1	2	0	1	0	1	2	2	1	2	0	0	1	2	2	2	0	1
368	2	3	1	3	3	3	2	2	3	3	3	2	3	2	2	3	2	3	3	3	2	3	2	2	3	2	3	3	1	2	2	2	1	1	2	2	2	3	2	1	2	2	1	3	2	3	2	2	1
369	2	1	4	4	4	2	3	1	4	4	4	3	3	3	4	3	2	3	4	4	4	3	3	4	4	3	3	3	2	1	0	0	3	3	3	0	1	3	3	3	3	1	3	0	0	3	0	0	1
370	2	2	2	4	3	2	2	2	4	3	2	3	2	2	3	2	2	3	3	3	2	2	2	2	2	2	2	2	1	1	2	1	1	1	1	0	1	1	1	1	1	0	0	1	0	1	2	2	1
371	2	2	2	3	2	2	2	3	2	3	2	2	3	3	3	3	2	2	2	2	2	2	2	2	3	2	3	3	1	2	3	3	2	2	1	1	1	1	1	2	3	0	2	1	1	2	2	2	2
372	1	3	2	4	2	2	1	3	2	3	2	1	3	2	2	4	3	3	3	2	2	2	3	3	4	3	2	3	3	1	3	2	1	3	1	3	2	1	0	0	0	0	1	1	1	1	2	1	2
373	2	2	2	3	3	2	3	3	3	3	3	3	2	3	3	3	3	3	3	3	3	2	1	2	3	3	2	3	1	2	2	2	0	1	1	2	2	2	2	1	2	0	1	1	1	1	0	2	2
374	2	2	2	2	2	2	2	2	2	2	2	1	2	2	2	2	2	2	2	2	2	1	2	2	2	2	2	2	2	2	2	2	1	2	2	2	2	2	1	1	1	0	1	1	1	1	1	2	2
375	2	2	3	3	2	2	2	3	3	3	3	2	3	2	2	3	3	3	4	3	2	1	3	3	3	2	3	3	1	1	3	2	3	1	3	1	2	3	1	2	3	0	2	2	0	2	1	2	2
376	1	2	1	2	3	1	2	2	2	3	1	1	2	2	2	2	2	2	2	2	2	3	1	2	2	1	3	3	3	1	1	1	1	1	2	1	3	3	0	3	3	2	3	2	2	2	1	3	3
377	1	3	3	3	3	3	3	3	3	3	3	3	3	3	3	3	2	2	3	3	3	2	2	3	3	3	3	3	2	2	2	2	1	2	2	3	2	2	2	2	1	2	1	0	2	1	0	2	3
378	2	2	3	4	4	4	4	4	3	4	3	4	4	4	4	4	3	4	3	4	4	3	4	4	4	4	4	4	3	1	2	3	3	3	3	2	3	3	3	2	3	0	2	3	1	3	1	3	2
379	1	2	3	3	3	2	2	3	3	3	2	2	2	2	2	3	3	3	3	3	2	3	3	3	3	2	2	2	2	2	3	3	3	1	1	1	2	1	2	1	2	0	0	0	0	0	2	2	2
380	2	2	2	2	2	2	4	3	3	3	2	1	2	1	2	4	2	4	4	3	3	1	2	2	4	2	2	2	2	2	2	1	2	1	1	3	1	1	2	3	3	0	1	0	1	1	2	1	3
381	1	3	2	3	3	3	2	3	3	3	3	2	2	2	2	3	2	3	3	2	2	3	3	2	3	2	3	2	3	2	2	2	3	2	2	2	2	2	3	3	3	2	2	1	2	2	2	3	2
382	1	3	4	3	3	4	3	3	4	3	4	3	3	4	3	4	4	3	3	3	4	3	4	4	4	4	4	3	3	3	3	3	2	2	2	3	3	3	3	3	3	3	3	3	3	3	3	3	1
383	1	2	2	3	3	3	2	3	3	2	3	3	2	3	3	2	2	2	3	2	3	2	2	2	3	2	2	3	2	2	1	1	2	1	2	2	1	2	1	1	2	0	2	2	1	1	1	2	1
384	1	3	4	4	4	3	4	4	3	3	3	1	4	1	4	3	3	4	4	4	3	3	4	4	4	4	4	4	2	2	2	2	2	2	2	0	2	2	2	2	2	0	1	1	1	1	0	3	1
385	2	1	1	2	2	2	2	1	2	2	1	2	2	1	1	2	1	4	3	2	1	1	2	1	2	1	2	3	1	3	2	1	1	3	1	1	1	1	1	3	0	0	0	0	0	1	2	3	2
386	1	3	3	4	3	4	3	4	3	3	3	3	4	4	4	3	2	4	3	3	4	4	4	4	4	3	4	3	2	2	3	3	2	3	3	3	3	3	3	3	1	0	0	0	1	0	0	1	3
387	1	3	3	3	3	3	3	3	3	3	3	3	3	3	3	3	3	3	3	3	4	4	4	3	3	3	3	3	3	1	3	3	1	2	3	1	2	2	2	3	2	0	2	1	0	0	1	0	1
388	2	4	3	4	4	2	2	4	4	4	3	3	4	3	4	3	2	3	2	4	3	4	4	4	3	3	3	3	3	3	2	2	1	3	2	2	1	1	2	2	3	0	0	1	0	2	3	3	1
389	2	2	2	3	3	2	2	2	2	2	3	1	2	1	3	3	2	3	2	1	1	2	2	3	3	2	2	2	1	1	1	1	1	1	1	2	2	2	1	2	2	1	2	1	2	2	1	1	2
390	2	2	3	3	3	4	2	3	3	4	2	3	4	3	4	2	3	2	2	3	2	2	3	2	3	3	3	4	2	2	3	3	2	2	2	3	2	1	3	2	3	2	3	2	3	2	3	2	2
391	1	3	2	3	2	3	2	4	2	3	3	3	3	3	2	2	2	2	3	3	2	2	2	2	3	2	2	2	1	0	2	1	1	1	2	1	2	3	2	1	2	2	1	2	3	1	2	2	3
392	1	3	2	3	2	3	3	3	3	2	2	3	2	3	2	3	2	2	2	3	3	3	2	3	3	2	2	3	1	2	2	1	2	1	1	2	1	2	1	2	2	0	0	1	1	1	0	0	2
393	2	2	2	2	2	2	3	2	2	2	2	2	3	2	3	2	2	2	3	2	2	2	1	2	2	2	3	2	2	2	2	3	2	2	2	2	2	2	3	3	2	2	0	1	1	1	2	2	3
394	2	2	3	2	3	2	2	3	2	3	2	1	3	3	3	3	2	2	3	3	3	2	2	2	2	2	3	3	3	3	2	2	3	2	2	2	2	2	2	2	2	0	0	0	0	0	1	3	2
395	2	1	2	3	3	2	3	3	1	3	1	2	3	3	3	4	3	3	3	3	2	4	3	2	3	4	3	3	3	3	3	2	2	2	2	2	2	2	3	3	0	0	0	0	1	0	0	3	2
396	2	3	4	4	3	3	4	3	2	3	4	2	4	3	4	4	4	4	4	4	3	2	4	3	4	3	3	4	1	3	3	3	2	1	3	1	2	3	1	1	1	0	1	1	0	0	0	1	1
397	2	2	2	3	3	3	4	4	2	3	3	2	2	4	4	2	2	4	2	4	4	3	2	2	4	1	2	4	1	3	1	1	2	2	3	1	2	3	1	2	3	0	0	0	0	0	1	2	1
398	2	2	2	3	3	1	2	2	3	3	2	2	2	3	4	3	2	3	3	3	3	2	3	3	3	2	3	4	1	3	3	2	2	2	3	3	2	1	2	1	3	0	1	1	1	2	1	2	1
399	2	1	1	4	3	2	3	3	2	4	2	2	2	3	2	3	2	3	3	3	2	3	3	2	2	1	3	3	1	3	2	2	1	2	3	3	2	3	1	1	1	0	2	1	2	1	1	2	2
400	2	2	3	3	3	2	3	2	2	3	2	1	3	2	3	3	3	4	4	3	2	3	3	3	3	2	3	3	2	2	3	1	2	1	3	1	2	2	1	3	0	0	0	0	0	0	0	1	1
401	1	2	3	3	2	3	2	2	2	3	4	4	3	3	3	3	2	3	2	3	2	1	3	2	3	1	3	2	2	2	2	2	3	2	3	2	1	3	2	2	2	0	2	3	1	3	2	2	2
402	1	3	1	3	2	3	2	3	3	2	3	3	2	3	2	2	2	2	4	3	2	3	2	2	3	2	3	3	3	2	2	1	2	2	2	3	1	2	2	1	2	1	1	2	1	2	2	2	1
403	1	2	2	2	2	2	2	2	2	2	2	2	2	3	3	2	2	2	2	2	1	2	3	2	2	1	3	3	1	1	2	2	1	2	2	1	2	2	2	2	2	2	1	2	2	2	2	2	1
404	1	2	3	3	2	3	2	2	3	2	2	2	3	2	3	3	3	2	2	3	2	2	3	3	3	2	2	2	1	2	1	2	1	2	1	2	2	2	2	2	1	1	1	1	1	2	2	2	2
405	1	3	3	3	3	3	3	2	3	3	3	2	3	3	3	3	2	3	3	3	3	2	3	3	3	3	3	3	3	3	3	3	3	3	3	1	3	3	2	3	3	0	1	2	1	0	0	3	1
406	1	2	3	3	3	3	2	3	3	4	3	2	2	4	3	3	3	3	3	3	2	3	3	3	3	2	3	3	2	2	2	3	2	2	3	2	2	3	2	2	2	1	2	2	2	1	1	2	1
407	2	2	2	3	3	2	2	2	3	3	3	2	2	2	2	1	2	2	3	3	3	2	3	2	3	2	3	3	2	2	2	2	2	2	2	2	2	2	2	1	2	0	2	2	1	2	1	2	1
408	2	2	2	3	2	3	2	3	3	2	3	2	2	2	3	3	2	3	2	3	2	2	3	3	2	2	2	3	1	2	2	2	1	1	2	1	1	1	2	2	2	0	1	1	2	2	2	2	1
409	2	2	3	3	3	2	1	3	3	3	1	1	2	2	2	3	3	3	2	3	2	1	2	2	3	1	2	2	1	3	2	2	2	2	3	1	1	1	2	2	2	0	1	1	1	2	1	3	1
410	2	3	3	4	3	2	3	3	3	4	2	1	3	4	4	2	2	2	3	3	2	2	3	3	2	3	3	2	1	1	2	2	2	2	1	2	1	2	1	2	3	0	1	1	1	1	1	2	3
411	2	2	1	3	2	1	1	3	1	2	3	1	2	1	2	2	2	3	3	1	1	2	2	2	3	1	2	3	1	2	3	2	3	1	3	3	2	3	1	2	2	0	0	1	0	0	1	2	3
412	1	2	3	3	3	3	2	3	3	3	3	3	3	3	3	3	3	2	3	3	3	3	3	3	3	2	3	3	3	3	2	3	1	2	2	2	2	2	3	2	3	2	1	0	0	0	1	2	3
413	1	2	3	4	4	3	3	4	4	3	2	1	3	3	3	3	2	4	3	3	2	4	4	3	4	2	4	2	3	3	3	3	3	1	3	3	2	2	1	1	2	0	0	0	0	0	0	1	2
414	2	1	3	3	3	3	3	3	3	3	3	3	3	3	3	3	3	3	3	3	3	1	3	3	3	3	3	3	2	2	2	2	1	2	2	2	2	3	2	3	3	0	1	2	1	2	1	3	3
415	2	2	3	3	3	3	3	3	1	3	3	3	3	2	2	2	3	3	3	3	3	3	3	3	3	2	3	3	3	2	2	2	2	2	1	2	2	0	2	2	1	0	0	0	0	1	0	1	2
416	2	1	2	2	2	1	2	2	2	2	2	1	2	2	2	2	1	2	2	2	1	1	2	2	2	1	2	2	1	2	2	1	1	1	1	2	2	2	1	1	1	0	1	0	1	1	0	1	2
417	2	2	3	3	2	2	2	3	2	3	2	1	2	3	2	2	3	3	3	3	3	1	3	3	2	2	2	2	1	2	1	1	3	1	1	2	3	3	1	2	2	0	1	1	1	1	1	2	1
418	2	2	2	2	2	2	2	2	2	2	2	2	2	2	2	2	2	2	2	2	2	2	3	2	2	2	2	2	1	2	1	1	2	1	1	2	1	1	2	1	3	1	1	1	0	0	1	2	3
419	2	1	4	4	4	3	4	3	3	4	4	4	4	3	3	4	3	3	4	4	3	2	2	4	2	3	4	4	3	2	2	3	3	3	2	2	2	1	1	0	3	0	0	0	0	2	0	3	2
420	2	2	2	2	2	2	2	2	2	2	2	1	2	1	2	2	2	2	2	2	2	2	2	2	2	2	2	2	2	3	3	3	3	3	3	3	3	3	2	2	3	0	1	2	0	1	1	2	1
421	1	3	3	3	3	2	2	2	2	3	3	3	2	3	3	3	2	3	3	3	2	3	3	3	2	3	3	3	2	2	2	2	2	2	2	2	2	2	2	2	1	0	0	0	1	0	0	0	1
422	1	2	2	2	2	2	2	2	2	2	2	2	3	2	2	3	2	2	2	2	2	2	3	2	2	2	2	2	2	1	2	2	2	2	1	1	1	1	1	1	3	1	1	1	2	2	2	2	2
423	1	3	2	2	2	3	3	2	2	3	2	2	2	2	3	3	3	3	2	2	3	3	2	3	3	3	3	2	1	2	2	2	2	1	2	1	1	1	1	1	1	0	2	2	2	3	2	3	2
424	1	2	3	3	3	2	3	3	3	2	3	3	2	3	3	3	3	3	3	2	2	2	2	2	3	2	3	2	2	2	2	2	2	2	2	2	2	2	2	2	1	0	0	0	2	1	0	0	1
425	1	2	2	2	2	2	2	2	2	2	2	2	2	2	2	2	2	2	2	2	2	2	2	2	2	3	2	2	1	2	2	2	1	1	1	1	2	1	1	2	1	1	1	1	1	1	1	1	2
426	1	3	2	3	3	3	3	3	3	3	3	3	2	3	3	2	3	3	3	3	3	2	3	3	3	3	3	3	2	2	2	2	3	3	3	2	2	2	2	2	2	0	2	3	1	1	2	2	2
427	1	1	2	4	2	3	2	2	2	2	4	2	2	2	2	4	2	2	1	2	2	1	3	2	2	2	2	3	3	2	2	1	3	3	0	2	0	3	3	3	2	0	2	3	1	2	3	3	2
428	2	2	2	2	3	2	2	2	3	4	3	2	2	3	4	2	2	2	4	2	2	1	2	3	2	1	2	2	1	3	2	2	3	2	0	1	1	0	1	2	3	0	2	0	1	1	2	3	2
429	2	2	2	2	2	1	2	2	1	1	1	1	2	3	3	2	2	2	2	1	1	3	3	2	2	2	2	3	1	1	3	1	1	2	2	2	2	2	1	2	2	0	1	1	2	2	2	3	2
430	2	3	4	4	3	2	2	2	2	3	2	1	2	3	3	4	3	2	2	2	3	2	3	2	3	2	2	1	3	0	2	3	2	1	2	0	2	2	2	3	3	0	1	1	1	3	2	3	4
431	2	4	4	4	4	4	4	4	4	4	4	4	4	4	4	4	4	4	4	4	4	4	4	4	4	4	4	4	2	0	3	3	2	1	3	1	3	3	2	3	3	0	1	1	0	0	0	3	1
432	2	2	2	3	3	2	2	4	2	4	3	2	4	3	3	2	2	2	2	4	2	3	3	3	3	3	3	3	2	3	3	3	3	3	3	3	3	3	3	3	3	0	1	1	2	1	1	2	2
433	2	2	2	3	3	2	2	4	2	3	3	2	2	1	2	2	2	3	2	2	2	2	2	2	2	1	3	3	2	2	2	1	1	2	2	2	1	3	3	2	3	1	1	2	1	1	1	2	1
434	2	3	2	3	3	2	1	4	2	3	3	1	2	2	3	3	2	2	2	2	1	2	2	1	3	1	2	3	3	2	1	2	1	3	2	2	1	1	2	1	2	0	0	0	0	1	0	0	4
435	2	2	3	4	4	3	3	3	2	3	4	3	4	4	3	4	2	3	3	2	1	1	2	3	2	2	3	4	2	3	1	3	0	1	1	3	3	3	3	1	3	0	1	1	3	0	1	3	3
436	2	2	2	3	2	3	2	1	3	3	4	2	3	3	3	1	1	3	2	3	1	1	3	2	3	1	3	2	1	2	1	1	1	3	2	1	0	2	2	1	2	0	0	0	0	1	0	2	1
437	2	2	1	2	3	1	1	3	2	3	3	2	3	2	2	1	1	2	1	3	2	2	1	2	2	1	3	3	1	3	1	1	2	1	1	3	1	2	2	1	3	0	1	0	0	0	1	3	1
438	2	2	2	3	2	1	1	2	1	3	2	1	2	1	2	3	2	2	2	2	1	1	2	3	3	1	2	3	2	3	1	1	1	2	1	2	2	2	1	1	1	0	1	0	0	1	0	1	2
439	2	2	3	4	3	3	2	3	2	3	3	2	2	2	3	3	3	3	3	2	2	2	3	3	3	2	3	3	3	1	3	3	3	2	3	2	2	2	2	2	3	0	1	0	0	0	1	2	1
440	2	2	2	4	4	2	3	2	3	3	3	3	3	3	3	3	3	2	4	3	3	3	2	2	4	2	2	2	2	3	3	3	2	2	3	3	3	2	3	3	2	2	2	1	1	2	2	2	1
441	2	2	1	3	2	2	2	2	2	3	2	1	2	2	2	2	2	2	2	2	1	1	2	2	2	1	2	2	2	2	2	2	1	2	2	2	2	2	2	2	2	2	2	2	2	2	2	2	1
442	2	3	4	3	3	3	2	3	2	3	2	2	3	2	2	4	2	2	2	3	3	2	3	2	2	2	2	1	3	1	2	3	1	2	2	1	2	2	2	1	2	1	2	1	0	2	2	2	3
443	2	3	2	2	2	2	2	2	2	3	3	1	2	2	2	2	2	2	2	2	2	3	2	3	2	2	2	2	1	3	2	2	2	2	2	2	2	2	2	2	2	0	0	0	0	0	0	1	3
444	2	3	3	3	3	3	3	3	3	3	3	3	3	3	3	3	3	3	3	3	3	3	3	3	3	3	3	3	2	2	2	2	2	2	2	2	2	2	2	2	2	0	0	0	0	0	0	2	3
445	2	1	1	2	2	2	2	3	1	2	3	1	2	2	2	2	1	3	1	2	2	2	1	1	2	2	2	2	1	3	1	1	1	2	2	2	1	2	2	1	1	0	1	1	0	1	1	2	1
446	2	2	3	2	2	2	3	3	3	3	3	3	4	3	3	4	3	3	4	4	2	2	2	3	3	3	2	2	1	2	2	1	2	3	1	2	2	2	2	2	3	2	1	1	2	2	3	3	1
447	2	2	2	3	2	2	2	2	2	3	3	2	3	2	2	2	3	2	2	2	1	3	2	3	3	3	3	2	2	1	1	1	2	2	2	2	1	1	2	2	2	2	2	1	1	1	2	1	1
448	2	2	2	3	3	3	2	2	2	2	3	2	2	3	3	3	2	2	1	1	2	1	2	3	1	2	2	3	2	1	2	2	2	3	2	1	2	1	2	2	2	0	3	2	0	2	3	3	3
449	2	2	2	4	2	2	2	3	3	4	2	1	2	2	2	2	1	2	2	4	4	3	3	2	2	2	3	3	2	2	2	1	0	1	0	2	2	2	1	2	3	0	2	2	1	1	3	3	1
450	2	3	3	3	3	2	2	3	3	3	1	1	2	3	3	3	3	3	3	3	2	3	3	3	3	2	3	3	2	2	2	2	2	2	2	2	2	3	3	3	3	0	1	1	1	2	2	2	1
451	2	2	2	2	3	2	1	3	2	3	2	1	2	2	2	3	3	3	2	2	2	1	3	2	2	2	2	2	2	3	3	2	2	1	2	2	2	1	2	1	2	0	1	1	1	0	0	1	1
452	2	2	2	3	3	1	2	2	2	2	1	1	3	3	3	2	2	3	3	2	1	3	2	2	3	1	3	3	1	1	1	1	2	2	2	2	2	2	1	1	3	0	1	1	1	2	2	2	1
453	2	3	2	3	2	2	1	3	2	2	2	1	2	2	2	2	2	2	2	2	1	2	2	2	2	1	2	2	1	2	1	1	1	2	2	3	2	1	2	0	1	0	0	0	0	1	0	1	4
454	2	2	2	3	2	1	2	2	2	3	3	1	2	2	2	3	2	1	3	1	1	3	2	2	1	1	2	2	1	3	2	1	0	2	0	1	1	0	2	0	1	0	0	0	0	0	0	2	3
455	2	2	4	2	2	2	1	1	1	3	3	3	2	3	3	4	3	1	1	2	1	2	3	3	2	2	2	1	1	3	2	2	2	2	3	3	3	2	2	1	3	0	0	0	1	0	0	2	5
456	2	3	2	3	3	4	3	2	3	3	4	1	3	3	3	3	2	3	3	3	3	3	3	3	3	3	3	4	2	3	2	2	2	2	2	2	2	2	2	1	1	0	0	0	1	1	3	1	2
457	2	3	3	3	3	3	3	3	3	3	3	3	3	3	3	3	3	3	3	3	3	3	3	3	3	3	3	3	3	3	3	3	3	0	2	3	1	3	3	3	3	0	2	3	1	1	0	3	1
458	1	4	4	4	4	4	4	4	3	4	4	1	4	3	4	4	4	4	4	4	4	1	3	4	4	3	4	4	2	1	2	1	0	3	2	1	2	2	0	3	1	1	0	2	0	0	3	3	4
459	1	2	3	4	4	2	3	2	2	3	2	2	2	3	3	3	2	4	3	4	2	3	3	2	4	2	3	3	3	0	1	2	1	2	2	1	3	3	1	2	1	1	1	1	1	3	2	1	4
460	1	1	1	1	1	3	3	1	1	1	3	3	3	3	3	1	1	1	1	1	1	1	1	1	1	3	3	3	3	3	2	3	2	3	3	3	3	3	3	3	2	3	3	2	3	3	2	3	1
461	1	2	2	2	2	1	1	2	2	2	1	1	1	3	3	2	2	2	2	2	2	2	2	2	2	1	1	3	2	2	2	2	2	2	2	2	2	2	2	2	2	0	0	0	0	1	1	1	1
462	1	2	2	2	3	2	2	2	2	2	3	1	2	3	3	2	3	3	3	3	2	2	3	3	3	1	2	3	1	2	3	1	1	2	3	3	3	2	1	2	1	1	1	1	1	1	0	1	1
463	1	2	2	3	2	2	3	1	2	1	1	2	2	2	1	2	2	2	2	2	3	2	2	2	2	2	2	2	1	1	1	1	1	1	2	2	1	2	1	1	1	2	2	2	1	0	1	2	1
464	1	2	2	4	3	3	2	2	4	3	4	1	2	2	4	4	2	4	2	2	2	2	1	1	4	2	4	4	2	3	3	3	2	1	2	1	2	3	1	3	3	1	0	2	1	2	3	3	2
465	1	2	1	2	2	2	1	2	2	3	3	1	1	2	2	2	1	2	2	2	1	2	1	1	2	1	2	2	1	2	2	1	1	2	2	1	1	1	2	2	1	2	1	1	1	2	2	1	1
466	1	4	3	3	3	2	2	3	1	3	3	1	2	3	4	3	3	3	3	2	2	4	3	4	3	2	3	2	2	2	2	2	2	2	2	2	2	2	2	2	2	0	2	0	0	2	3	1	1
467	1	3	2	4	4	3	3	3	3	4	3	2	4	4	4	4	2	4	3	3	2	2	2	4	3	2	4	3	1	3	3	3	3	3	2	2	2	2	2	3	3	2	0	1	1	0	3	3	3
468	1	4	3	4	4	4	4	3	3	3	4	3	3	4	3	4	2	4	3	3	3	2	3	3	4	3	2	3	2	3	2	3	3	3	3	2	2	2	3	2	3	3	2	3	2	3	3	2	5
469	1	4	3	4	4	4	3	4	4	4	4	4	4	4	4	4	4	4	4	4	4	4	4	4	3	3	4	4	3	3	3	3	2	3	2	3	3	3	3	3	3	3	3	3	3	3	3	3	1
470	1	2	2	3	3	2	2	3	3	3	2	2	2	2	2	3	3	4	3	3	2	3	2	3	4	2	2	2	1	2	2	2	1	1	2	3	3	2	1	3	1	0	1	0	0	1	0	1	1
471	1	3	3	3	3	3	3	3	3	3	3	2	3	3	3	3	3	3	3	3	2	3	3	3	3	3	3	3	1	1	1	1	1	1	1	1	1	1	1	1	1	1	1	1	1	1	1	1	2
472	1	2	2	3	3	3	1	3	2	2	3	3	1	1	1	1	1	3	1	2	3	1	2	2	3	3	1	1	1	2	2	1	2	2	1	2	1	1	1	0	1	1	1	1	0	2	1	0	2
473	1	3	2	2	2	2	2	2	2	2	2	2	2	2	2	2	2	2	2	2	2	3	2	3	2	2	2	2	2	2	2	2	1	2	2	2	2	2	2	2	1	2	2	2	2	2	2	2	1
474	1	3	3	3	3	3	3	3	3	3	3	3	2	2	3	3	3	3	3	3	3	3	3	3	3	3	3	3	3	3	3	3	3	2	3	3	2	3	3	2	2	0	2	1	0	1	1	1	1
475	1	3	2	3	2	2	3	2	1	2	1	1	3	2	2	3	2	1	2	2	1	3	4	4	2	2	3	2	2	1	2	0	3	0	1	2	3	1	0	1	2	0	0	0	0	1	1	2	1
476	1	3	2	3	2	2	1	4	3	3	2	1	2	2	2	3	2	4	2	4	3	3	3	2	3	1	3	2	3	1	2	2	2	1	1	1	1	2	2	3	3	1	0	0	0	0	1	2	1
477	1	4	2	3	4	4	4	4	1	3	4	1	3	1	4	1	3	3	1	4	4	1	3	4	4	2	4	2	3	0	0	0	0	1	2	0	2	2	1	1	0	1	0	1	0	2	3	2	2
478	1	3	3	3	3	3	4	4	4	3	4	4	4	3	4	4	3	3	3	3	3	3	3	2	3	3	3	3	2	3	1	3	2	2	3	3	2	3	3	2	2	3	2	3	1	2	1	3	1
479	1	4	2	4	4	2	3	4	2	4	2	1	3	3	3	3	3	4	3	3	3	2	3	3	3	3	3	3	2	2	2	2	2	2	1	1	0	1	1	3	3	3	1	0	0	1	1	2	4
480	1	4	4	4	3	3	3	4	4	4	3	3	3	3	3	4	4	4	2	3	3	4	4	2	4	4	4	3	3	2	3	2	2	2	3	3	2	3	2	3	0	0	2	1	1	3	3	3	3
481	1	2	3	3	3	3	2	3	3	3	4	1	3	2	4	3	3	3	2	2	4	3	3	3	3	3	3	3	1	3	1	1	0	1	3	3	2	2	1	2	1	3	0	0	0	0	1	1	1
482	1	3	3	3	3	3	3	3	3	3	4	3	3	3	4	3	3	3	3	4	3	3	3	3	3	4	3	3	3	3	3	3	3	3	3	3	3	3	3	3	1	0	0	0	0	1	3	3	1
483	2	2	2	3	3	2	3	2	2	2	2	2	3	2	3	2	3	2	3	2	2	2	2	3	2	2	2	2	1	3	1	2	1	2	2	3	2	1	1	2	2	2	0	1	1	1	1	2	1
484	2	2	1	4	4	2	2	4	3	4	4	2	3	3	3	1	4	4	4	2	3	2	3	3	3	3	2	3	1	2	2	2	2	3	3	2	3	3	3	2	3	2	2	2	3	3	3	3	1
485	1	3	3	2	2	3	3	2	3	3	3	3	3	2	2	2	2	2	2	3	3	3	2	2	3	2	2	2	1	2	2	2	3	3	3	3	3	3	2	2	2	2	2	1	1	1	2	2	4
486	1	4	2	3	4	4	3	2	3	3	4	4	4	4	4	2	3	4	4	4	3	4	4	4	4	3	4	4	0	1	3	3	2	3	3	0	2	1	0	3	2	0	3	0	0	1	2	3	4
487	1	4	1	3	3	2	2	3	2	3	3	1	2	2	2	3	2	3	2	2	1	4	2	2	3	1	2	4	3	2	2	3	2	2	2	2	2	2	2	2	2	0	1	0	0	2	1	3	1
488	2	2	3	2	3	3	3	3	2	1	1	1	2	1	3	2	2	3	4	3	2	1	1	2	1	2	1	3	1	1	2	2	2	1	1	2	2	1	2	2	1	2	2	1	2	2	1	2	3
489	2	2	2	2	2	2	2	2	2	2	2	2	2	2	2	2	2	2	2	2	2	2	2	2	2	2	2	2	2	2	3	3	3	2	2	2	3	3	3	3	2	0	0	1	1	0	1	3	1
490	2	2	4	2	3	1	2	2	1	4	2	1	2	2	2	3	2	3	3	2	2	3	2	2	3	2	2	2	1	1	1	2	1	2	1	1	2	3	2	1	1	0	0	0	0	1	0	3	1
491	2	2	2	3	3	2	2	2	2	3	3	2	2	2	2	2	2	3	3	3	1	1	4	3	3	2	2	2	1	3	3	2	1	2	2	3	3	3	1	2	1	1	0	0	0	1	1	1	1
492	2	2	2	3	2	2	2	3	3	2	1	2	3	2	2	3	2	3	2	2	2	2	3	3	3	2	3	2	2	2	3	2	2	2	1	1	2	2	1	1	2	3	2	1	2	2	2	2	1
493	2	2	2	4	3	3	3	4	3	3	4	4	4	4	3	3	3	4	4	3	3	2	2	2	4	3	3	4	0	1	1	1	1	1	1	1	0	1	2	1	2	1	1.2	1	2	0	1	2	2
494	2	1	3	3	4	4	4	1	1	4	4	1	4	4	4	2	1	2	3	4	1	1	3	4	3	2	3	1	3	3	2	1	0	3	0	3	1	1	1	2	3	0	1	0	0	3	0	1	2
495	2	2	1	3	1	1	1	1	2	2	2	1	1	2	2	2	1	1	3	1	1	2	1	1	1	1	2	1	1	1	1	1	1	1	1	2	1	2	2	2	2	1	2	2	1	1	1	1	3
496	2	3	2	3	3	1	2	3	2	3	1	1	3	2	2	3	2	3	3	2	2	2	3	3	3	1	2	2	2	2	2	2	2	3	1	1	2	1	1	2	2	0	0	0	0	0	0	2	1
497	2	4	3	3	3	4	3	3	3	3	4	2	3	3	3	3	3	3	3	3	3	1	3	3	3	3	1	3	2	3	3	2	3	2	2	3	2	1	3	2	3	0	0	1	0	1	0	2	3
498	2	2	2	2	3	2	2	2	2	3	2	2	2	2	2	3	2	2	2	2	2	2	2	2	3	2	2	2	2	2	2	2	2	2	2	2	2	2	1	2	2	1	1	1	1	1	0	2	1
499	1	4	4	4	4	4	3	4	4	4	2	2	2	4	4	4	4	4	4	4	4	3	4	4	4	4	4	4	3	1	2	3	1	3	3	3	3	3	3	3	3	0	3	1	0	0	0	2	1
500	2	1	2	3	3	3	2	1	3	2	3	1	1	3	3	3	3	2	4	2	2	2	3	3	2	2	2	3	3	2	1	2	2	2	1	1	2	3	3	1	1	0	2	0	0	2	1	1	3
501	1	2	2	3	2	2	2	3	2	3	2	2	2	3	3	2	2	2	2	2	2	2	3	3	2	2	3	3	2	1	3	2	2	1	2	3	3	2	3	2	3	0	1	1	1	0	1	2	1
502	1	2	2	2	2	2	2	2	2	2	2	2	2	2	2	2	2	2	2	2	2	2	2	2	2	2	2	2	2	1	2	2	3	2	1	1	2	2	1	1	2	1	1	2	1	2	1	2	1
503	1	2	2	2	3	3	2	2	2	2	3	2	2	3	2	2	2	3	3	2	3	2	2	2	2	2	3	3	1	1	2	1	2	2	2	1	2	1	2	1	2	1	2	2	1	1	2	2	1
504	2	2	2	3	3	2	3	3	2	3	3	2	2	3	3	2	2	2	3	2	3	1	2	2	3	2	3	4	2	3	3	3	3	3	3	3	3	3	3	2	2	0	0	0	0	1	1	1	3
505	1	3	3	3	3	2	2	3	3	3	2	2	2	2	2	3	3	3	3	3	3	3	3	3	3	2	2	2	2	2	2	2	2	2	2	2	2	2	2	2	2	2	2	2	2	2	2	2	2
506	1	3	3	4	3	3	3	4	2	4	3	3	3	4	3	3	4	3	4	3	3	2	3	3	3	3	3	4	3	2	3	3	2	3	2	3	3	3	2	3	2	0	0	0	0	1	0	3	1
507	1	3	2	3	3	3	2	2	1	2	2	1	2	3	3	2	2	3	3	2	2	3	2	3	3	4	3	3	3	2	3	3	3	2	2	1	2	1	3	3	2	0	2	2	1	1	2	2	3
508	1	3	3	3	3	2	3	3	2	4	2	3	3	3	3	3	3	3	3	3	3	2	3	3	2	3	3	3	2	1	2	2	1	2	2	1	2	1	2	2	3	1	1	2	2	1	2	3	3
509	1	4	3	4	3	2	2	2	3	4	1	1	3	3	4	3	3	2	2	4	2	4	3	4	2	4	4	4	2	3	3	3	3	1	1	2	1	2	1	3	3	0	0	2	0	0	2	3	1
510	1	2	2	3	3	2	2	3	2	3	2	2	3	2	3	2	2	3	3	3	2	3	3	3	3	1	3	3	3	1	2	2	3	1	3	1	2	2	2	2	1	0	1	0	1	0	1	1	1
511	2	3	3	4	4	3	3	4	2	4	4	3	4	3	4	3	3	4	3	4	3	1	4	4	4	4	4	4	3	3	3	3	3	3	3	3	3	3	3	2	3	0	0	0	0	0	0	2	1
512	1	2	2	2	3	2	3	3	2	3	3	3	3	2	3	2	2	2	3	2	2	2	2	2	3	3	3	3	1	1	1	1	1	1	1	2	2	2	2	1	1	1	1	1	1	1	1	1	1
513	1	2	2	4	3	2	2	3	3	3	3	1	2	4	4	2	1	3	4	2	2	2	3	4	3	2	3	4	1	1	3	2	2	3	3	3	3	3	3	3	3	0	1	3	0	1	1	2	1
514	2	2	4	3	3	3	3	3	2	4	4	3	2	2	3	3	3	3	3	4	3	2	3	4	4	3	3	3	2	3	3	2	3	2	2	3	1	2	2	1	2	0	0	0	0	0	0	1	1
515	1	4	2	4	4	3	3	2	4	4	4	4	2	1	4	4	3	4	3	4	2	4	4	4	4	1	4	4	2	0	3	3	1	1	1	1	2	3	0	3	3	1	0	0	0	2	2	3	1
516	2	2	1	3	3	2	2	2	2	2	2	1	2	2	2	2	2	2	2	2	1	3	3	3	2	3	2	2	1	2	2	2	2	2	2	1	1	1	2	1	3	0	1	1	1	1	0	1	1
517	1	4	4	4	4	4	4	4	4	4	4	4	4	4	4	4	4	4	4	4	4	4	4	4	4	4	4	4	3	3	3	3	3	3	3	3	3	3	3	3	3	3	3	2	2	2	2	2	2
518	1	4	4	4	4	3	3	4	4	4	3	3	3	3	3	3	3	4	4	4	4	4	4	4	4	4	4	4	2	2	3	3	3	3	3	3	3	3	3	3	3	3	3	3	3	3	3	3	1
519	2	1	1	2	2	1	2	2	1	2	1	1	2	1	1	2	1	2	1	2	2	1	1	1	1	1	2	1	1	2	1	1	1	1	1	1	1	1	0	1	2	2	1	1	1	2	3	3	1
520	2	1	3	4	4	2	3	3	2	4	3	1	4	4	4	3	4	4	2	3	2	3	4	4	4	4	4	4	2	3	3	3	3	3	2	3	3	2	2	3	3	0	1	2	0	1	1	3	2
521	2	2	3	2	3	3	2	3	3	3	3	2	2	3	3	2	2	2	3	2	3	3	2	2	2	2	3	2	1	3	1	2	3	2	2	1	3	2	2	1	2	2	1	2	1	2	2	3	1
522	2	2	1	3	2	1	2	2	2	3	2	1	2	2	2	2	2	2	3	2	2	3	2	2	2	1	2	2	2	3	2	1	1	1	2	1	2	2	1	1	1	0	0	1	1	1	1	2	1
523	2	2	2	3	2	2	1	3	2	3	3	2	2	2	3	3	3	2	3	2	2	2	2	2	2	1	2	3	2	3	3	2	3	1	2	2	2	2	2	2	2	1	1	2	2	2	2	3	3
524	2	2	3	3	3	3	3	3	3	3	3	3	3	3	3	3	3	3	3	3	3	3	3	3	3	3	3	3	2	2	2	2	2	2	2	2	2	2	3	3	2	0	0	0	0	0	0	1	1
525	2	2	3	3	3	2	2	2	2	3	3	2	3	3	3	3	2	3	3	2	4	3	2	2	2	1	3	3	2	1	1	1	3	2	1	1	2	2	2	3	3	0	0	1	1	1	0	2	2
526	2	2	3	3	3	2	2	3	3	3	3	1	2	3	4	2	2	3	2	2	2	2	4	3	3	2	3	3	1	3	2	1	1	2	1	1	1	1	1	1	1	1	1	1	1	1	1	1	2
527	2	1	4	4	4	2	4	3	2	4	4	3	4	4	4	3	2	3	3	4	4	1	3	4	3	3	4	4	1	3	3	3	3	3	2	3	2	3	3	3	3	0	3	2	3	1	3	3	5
528	2	3	2	2	1	2	1	2	1	2	1	1	2	2	2	2	1	1	2	2	2	1	2	2	2	1	2	3	1	3	2	2	3	2	1	3	1	2	0	3	2	0	1	2	2	2	2	3	1
529	2	2	2	2	2	2	2	3	2	3	3	2	2	2	2	2	2	2	2	2	2	3	2	2	2	2	3	3	2	2	2	2	2	2	1	2	2	2	2	2	3	1	1	1	1	1	2	3	2
530	2	2	3	3	3	1	3	3	1	3	1	1	3	2	2	2	1	2	1	2	1	2	2	1	2	3	3	2	2	2	1	2	1	2	2	3	1	3	1	1	0	0	0	0	2	2	2	2	3
531	2	3	3	3	3	2	2	3	2	3	3	2	2	3	3	3	3	3	2	3	2	2	3	3	3	2	3	2	1	2	2	2	2	2	2	2	2	2	2	2	2	0	1	1	0	1	1	1	2
532	2	1	1	1	1	1	3	1	1	2	1	1	3	2	2	2	1	1	2	1	1	2	2	2	2	1	2	1	1	0	1	0	1	1	1	0	1	1	0	0	3	0	1	1	1	1	1	1	1
533	2	2	1	1	1	1	2	1	2	2	2	1	2	2	2	2	2	1	2	2	1	1	3	3	2	1	3	3	1	3	2	1	3	3	1	2	2	1	1	1	2	0	1	2	2	1	2	3	1
534	2	2	2	4	3	2	2	3	2	4	2	2	3	2	2	3	1	3	2	3	3	1	3	3	2	2	3	3	1	1	2	2	1	3	2	1	1	3	2	2	2	2	1	0	0	0	2	2	4
535	1	2	3	3	2	1	2	3	2	2	2	1	3	3	3	3	3	3	3	2	1	2	3	2	3	1	2	2	1	2	2	2	2	1	1	1	2	2	2	2	2	0	0	0	1	0	0	2	1
536	1	4	2	3	3	3	3	2	3	2	4	4	3	1	2	4	3	3	4	2	1	3	4	2	1	2	3	2	3	3	2	3	3	2	3	2	3	2	2	1	1	3	2	3	2	2	3	2	1
537	1	4	4	4	4	3	4	3	4	4	4	4	4	3	4	3	2	3	3	2	2	3	2	3	3	2	3	2	2	2	2	3	3	3	3	2	1	2	3	3	3	3	2	2	2	2	1	3	1
538	1	3	3	4	4	3	3	3	2	3	4	3	3	4	4	4	4	2	4	4	3	3	3	3	3	2	3	4	2	2	3	3	3	2	1	3	1	2	2	3	3	3	2	2	2	2	2	3	1
539	1	3	3	4	4	4	4	3	3	3	4	4	4	3	4	2	3	3	4	3	4	3	3	4	3	3	4	2	2	3	2	3	3	3	3	2	2	2	3	3	3	2	1	3	3	3	3	3	1
540	1	4	3	3	2	3	3	4	4	1	4	2	3	3	3	3	2	1	1	1	4	3	2	3	3	2	4	4	3	3	3	2	3	2	2	1	2	1	2	2	2	3	3	3	3	3	3	3	1
541	1	4	2	3	2	4	4	4	3	4	1	3	1	3	1	2	2	3	3	2	4	3	3	3	2	2	1	3	2	2	2	2	1	2	3	2	1	2	2	2	3	3	2	1	2	3	3	3	1
542	1	4	4	2	2	4	4	4	3	4	3	2	3	3	3	4	4	4	2	3	4	3	2	3	2	4	3	3	3	2	3	3	3	3	2	2	3	3	2	2	3	3	2	2	2	1	3	3	2
543	1	3	3	3	3	2	2	3	2	3	3	2	2	2	3	3	3	3	3	2	2	3	3	3	3	2	3	3	2	2	2	2	2	1	1	1	2	1	1	2	1	0	1	1	0	1	0	1	1
544	1	2	2	3	3	2	2	3	3	3	3	2	3	2	3	2	2	3	3	2	3	3	3	3	3	2	2	3	2	1	2	1	2	1	2	1	2	1	2	2	1	2	2	2	1	2	1	2	1
545	1	2	3	4	4	3	3	3	3	4	3	3	3	4	4	3	3	3	4	4	3	2	2	3	4	2	3	3	2	2	3	2	2	2	2	2	2	2	2	2	2	2	2	2	2	2	2	3	1
546	1	4	2	4	4	3	3	2	1	2	4	4	2	2	4	4	4	4	1	4	1	1	3	4	3	1	4	4	3	3	1	3	1	3	3	3	3	3	3	1	3	3	1	3	3	2	3	3	3
547	1	3	3	3	3	4	3	3	3	3	4	3	3	1	3	3	3	3	2	3	3	2	3	4	3	3	3	3	3	0	3	3	3	3	3	0	0	0	2	3	3	0	1	2	2	2	2	3	1
548	1	2	2	2	2	2	2	2	2	2	2	2	2	2	2	2	2	2	2	2	2	2	3	3	2	2	2	2	1	1	2	2	1	1	2	1	2	1	1	1	1	2	1	1	1	1	1	1	1
549	1	4	4	4	4	4	4	4	4	4	4	4	4	4	4	4	4	4	4	4	4	4	4	4	4	4	4	4	3	3	2	2	3	1	1	1	1	3	3	3	3	2	2	2	2	2	2	3	1
550	2	3	3	3	3	2	2	4	3	4	2	1	3	3	3	1	1	2	2	4	4	3	3	3	2	2	3	3	3	1	3	3	2	2	2	2	3	3	3	3	3	3	3	3	0	0	0	3	1
551	2	2	2	4	2	3	2	1	2	3	4	2	3	2	4	2	1	2	3	3	3	2	2	3	2	2	2	3	3	2	2	2	1	2	1	3	2	3	3	3	3	0	0	1	0	0	0	1	2
552	2	3	3	3	3	2	2	3	3	3	2	2	2	2	2	3	3	3	3	3	3	3	3	3	3	2	2	2	2	2	2	2	2	2	2	2	2	2	2	2	2	2	2	2	2	2	2	2	1
553	2	1	3	2	1	3	2	2	2	3	3	3	3	2	1	3	2	1	3	2	1	1	1	3	2	2	3	3	0	1	1	1	2	2	2	2	1	2	2	2	1	3	1	2	1	3	1	3	1
554	2	2	3	4	4	4	3	4	4	4	4	3	3	4	4	4	4	4	4	4	3	3	4	2	4	4	4	4	2	2	3	3	3	3	3	2	3	3	3	3	3	3	3	3	3	3	3	3	1
555	2	1	2	2	2	1	2	2	2	2	2	1	2	2	2	2	2	2	2	2	1	1	3	2	2	1	2	2	2	2	2	2	1	1	2	2	2	2	2	0	0	0	0	0	0	1	1	2	2
556	2	4	3	4	3	2	2	4	3	3	3	2	2	3	3	4	3	3	2	3	2	1	3	3	3	2	3	3	3	2	2	2	2	2	2	1	2	2	2	2	2	0	2	2	1	2	2	2	3
557	2	2	2	3	3	3	2	3	2	3	3	2	2	2	2	2	2	2	3	2	1	1	3	2	2	2	2	3	2	3	3	2	2	2	2	3	2	2	2	2	2	0	1	2	2	2	2	2	2
558	2	4	2	3	3	2	2	3	2	3	2	1	3	4	4	2	3	3	2	3	2	2	3	3	2	2	3	3	3	3	3	3	2	3	3	3	3	3	3	3	3	0	1	0	1	1	1	3	3
559	2	3	3	3	2	2	2	2	2	3	3	2	2	3	3	3	2	3	2	2	2	2	3	3	2	3	3	2	2	3	2	2	2	3	2	3	2	2	2	2	1	0	1	2	1	1	2	2	2
560	2	2	2	2	2	2	3	2	2	2	2	2	3	3	3	1	2	2	2	2	1	1	2	3	2	2	3	3	1	2	2	2	1	1	1	1	2	2	2	2	1	2	3	2	1	2	3	1	1
561	1	1	3	2	3	2	2	1	2	1	2	2	2	2	2	3	2	1	2	1	2	1	1	3	1	2	2	2	2	2	2	2	2	2	2	2	2	2	2	2	2	2	2	2	2	2	2	2	1
562	2	2	3	2	3	3	3	2	2	2	3	3	4	3	3	2	2	2	3	3	3	3	2	2	2	2	3	4	2	3	3	3	2	3	3	3	3	3	2	3	3	1	3	3	3	2	1	3	2
563	2	3	2	3	2	3	2	3	3	3	3	2	3	3	3	3	2	2	2	3	3	2	3	3	3	3	3	2	2	2	3	2	1	2	3	1	2	3	1	2	0	0	2	1	2	1	2	3	3
564	2	3	3	3	4	4	3	3	3	3	4	3	3	2	3	3	2	3	4	4	3	1	3	3	4	3	3	3	3	3	3	2	2	2	3	2	2	2	2	2	3	0	1	1	1	2	0	1	1
565	2	2	3	3	3	3	3	3	3	3	3	3	3	3	3	3	2	3	2	3	3	2	3	3	2	2	3	3	2	2	2	2	2	2	2	2	2	2	2	2	2	2	2	2	1	2	2	2	2
566	2	4	1	1	2	4	2	1	1	2	4	1	3	1	1	1	1	2	3	1	1	1	1	2	2	1	2	2	0	0	0	1	0	1	3	0	1	3	3	1	3	3	0	2	0	3	2	3	1
567	2	2	3	4	3	2	2	4	2	2	3	1	3	2	3	4	2	3	3	2	1	2	3	3	3	2	2	2	1	2	0	1	0	1	2	1	1	1	1	3	3	0	2	0	1	2	3	2	3
568	1	3	3	3	3	3	3	3	3	3	3	3	2	3	3	2	2	2	3	3	2	3	2	4	4	2	3	3	2	3	2	3	2	2	3	3	2	2	1	2	1	1	1	1	1	1	2	2	2
569	1	1	1	1	1	1	1	1	1	1	1	1	1	1	1	1	1	1	1	1	1	1	1	1	1	1	1	1	0	1	0	1	0	1	0	1	0	1	1	0	1	0	1	0	1	1	0	1	5
570	1	4	4	4	2	1	3	4	1	3	1	1	2	4	4	4	4	3	3	4	2	4	4	4	3	2	4	4	2	1	2	2	2	3	2	0	1	2	1	3	2	0	1	1	0	2	0	3	1
571	2	2	2	3	3	2	2	1	3	3	3	2	2	3	3	3	2	2	1	2	2	1	1	2	2	2	2	3	2	2	2	2	1	2	1	2	1	2	1	1	3	0	1	3	1	2	3	2	3
572	2	2	2	4	3	2	3	3	1	2	4	1	3	4	3	2	2	4	1	4	2	1	2	2	3	3	3	4	1	3	1	2	2	2	2	2	2	1	1	1	0	0	0	2	1	1	1	2	1
573	2	3	2	4	4	3	2	1	3	3	3	2	2	1	2	4	1	4	1	2	2	2	2	2	3	1	2	2	1	2	1	0	1	2	2	1	2	2	2	2	3	1	0	3	0	1	3	3	3
574	2	3	3	3	3	2	3	3	2	4	3	1	3	2	3	3	3	3	3	3	2	3	3	3	3	3	3	3	2	3	3	3	3	2	2	2	2	2	2	1	2	0	0	1	0	0	0	2	2
575	2	1	4	4	4	4	4	4	4	4	4	4	4	4	4	4	4	4	4	4	4	4	1	4	4	4	4	4	3	3	3	3	3	3	3	3	3	3	3	3	3	3	3	0	0	0	0	0	1
576	2	3	3	3	3	1	2	3	2	2	2	1	1	3	3	3	3	3	3	2	1	3	3	3	3	1	3	3	1	1	1	2	2	1	2	1	2	2	2	1	0	0	0	0	0	1	0	2	2
577	2	1	1	3	3	2	1	3	1	2	2	2	2	1	2	2	1	2	2	2	1	1	2	2	2	1	2	2	2	3	2	2	1	2	1	3	2	3	1	2	3	1	3	1	1	3	0	3	1
578	2	2	2	3	3	2	2	2	3	2	2	1	2	2	2	2	2	2	2	2	2	2	2	2	2	2	2	3	3	3	3	3	2	2	2	2	1	2	1	3	2	0	1	0	0	1	1	3	2
579	2	2	2	2	2	1	2	2	2	2	3	1	2	3	2	1	1	2	2	4	2	2	3	2	3	1	3	4	3	2	1	2	3	3	2	2	1	2	2	3	3	0	1	2	1	1	3	3	3
580	1	2	2	2	2	2	2	3	2	2	2	2	2	3	3	2	2	3	3	1	2	2	2	2	3	1	2	3	1	2	2	1	2	2	2	2	1	2	1	2	2	0	1	1	2	2	2	2	1
581	1	2	3	4	4	3	2	3	2	4	3	3	3	4	4	4	2	3	2	4	3	2	4	3	3	3	3	4	2	3	2	3	1	2	3	3	3	3	2	2	3	0	1	1	1	1	2	3	1
582	1	2	2	3	2	2	2	2	3	2	2	1	2	2	3	2	3	3	3	3	1	1	2	1	3	2	2	3	2	1	2	2	3	1	2	2	2	2	1	3	2	0	0	0	1	0	1	3	1
583	1	2	2	4	4	2	2	2	4	4	2	2	2	2	2	2	2	3	1	4	4	2	2	2	3	2	2	2	2	2	2	2	2	2	2	2	2	2	2	2	2	2	3	2	3	2	3	2	3
584	1	1	2	3	3	2	2	3	2	3	2	2	2	3	3	3	2	3	2	1	2	1	2	1	3	2	2	3	1	1	1	1	1	1	1	1	2	2	1	2	1	2	2	1	2	1	2	2	1
585	1	2	3	3	4	2	3	3	3	3	3	2	3	3	3	3	2	3	3	3	4	3	3	3	3	3	3	2	2	1	2	1	2	2	2	2	2	3	1	2	1	0	1	1	1	1	1	1	1
586	1	2	2	3	2	3	1	3	1	3	1	3	2	2	3	1	3	4	2	2	3	3	1	3	2	2	3	4	1	2	3	1	0	2	1	3	0	2	1	0	3	1	2	0	2	1	2	0	3
587	1	2	2	2	3	2	4	3	2	3	3	4	2	2	3	3	2	4	4	1	3	3	1	3	2	3	1	3	1	2	1	0	3	0	2	1	1	2	1	2	1	2	1	2	1	3	1	3	4
588	2	3	2	3	3	1	2	3	2	4	3	1	3	3	3	4	4	3	2	2	3	3	2	4	3	2	3	3	2	3	2	2	3	2	2	3	1	2	3	2	2	0	1	1	1	2	2	2	1
589	2	3	2	3	3	2	1	1	1	4	2	1	3	2	4	3	2	2	3	2	1	2	3	3	3	1	3	2	2	3	3	2	3	2	2	3	3	2	3	3	3	0	2	1	1	2	1	3	1
590	2	3	3	3	3	3	3	3	3	3	4	3	3	3	3	3	3	3	3	3	3	2	4	3	3	3	3	3	2	1	2	2	2	2	2	2	2	2	3	3	2	2	1	2	2	2	2	2	1
591	2	1	2	4	2	1	1	1	1	2	2	1	3	1	3	2	1	3	1	1	4	2	2	2	2	1	2	1	1	3	3	3	0	1	2	3	2	2	1	2	0	0	0	0	2	1	3	1	1
592	2	2	2	4	3	3	3	3	1	2	3	2	2	2	3	2	2	3	3	2	3	2	3	3	2	1	4	3	2	3	3	2	1	1	1	2	3	3	1	2	3	0	1	2	2	2	2	3	1
593	2	2	2	3	3	2	2	3	1	3	1	1	3	2	3	3	3	4	3	3	1	2	2	2	3	2	3	3	3	1	2	2	1	3	2	1	2	2	2	3	3	0	2	2	1	2	2	2	2
594	2	2	2	2	2	1	1	2	3	2	2	1	2	3	2	3	2	2	3	1	1	2	2	2	2	2	2	3	2	2	3	2	3	1	2	3	2	1	2	1	3	0	1	1	1	1	1	3	2
595	2	2	3	3	3	3	1	3	2	4	3	3	3	4	4	3	3	1	2	2	3	3	2	1	2	2	1	3	2	3	3	1	2	2	1	2	1	2	3	2	3	0	1	1	1	2	2	2	1
596	1	2	3	3	3	3	3	3	3	3	3	3	3	3	3	3	3	3	3	3	2	3	3	3	3	3	2	2	3	3	4	4	4	3	3	3	4	3	3	4	4	1	1	2	1	1	1	1	2
597	2	2	3	2	2	2	2	2	2	2	2	1	2	2	2	2	2	2	2	2	2	2	2	3	3	2	2	2	3	2	2	3	2	3	2	3	2	3	2	3	3	1	1	3	1	2	2	3	1
598	1	1	1	1	3	1	1	1	1	2	1	1	2	1	1	2	2	2	2	1	1	2	1	2	2	1	1	2	2	2	2	2	2	2	2	2	3	4	2	2	4	1	2	2	2	3	2	2	1
599	2	2	3	3	3	3	3	3	3	3	3	2	3	3	3	3	3	3	3	3	2	1	3	3	3	3	3	3	3	2	3	3	2	2	2	2	2	2	2	2	2	2	2	2	2	2	2	2	3
600	1	1	3	3	3	2	4	3	3	3	2	2	4	4	3	3	3	3	3	3	3	4	4	4	3	2	4	2	3	3	4	4	4	4	4	4	4	4	4	2	1	1	1	2	1	1	2	3	1
601	1	2	2	2	2	2	3	2	3	3	3	2	2	2	2	2	2	3	2	3	2	1	2	3	3	2	2	2	2	3	2	2	2	2	2	3	2	2	2	2	2	2	2	2	2	2	2	2	2
602	1	3	2	3	3	3	3	3	3	3	3	3	3	3	3	3	3	3	3	3	3	3	3	3	3	3	3	3	3	3	3	3	3	3	3	3	3	3	3	3	3	1	2	3	2	2	2	3	2
603	1	2	2	2	2	2	2	2	2	3	4	1	2	3	2	4	2	2	2	3	2	2	3	3	3	2	3	3	2	4	3	3	3	3	3	3	3	3	3	3	3	3	3	4	1	4	4	4	1
604	2	2	2	3	3	2	2	3	2	2	3	2	2	2	2	2	2	3	2	2	2	2	2	2	2	2	2	2	3	2	2	3	2	3	3	2	2	3	4	2	3	3	2	2	2	2	3	4	3
605	1	3	2	3	2	3	3	2	3	3	3	3	3	3	3	3	3	2	2	3	3	1	3	3	2	3	3	3	2	2	2	2	2	2	2	2	2	2	2	2	2	1	1	1	2	2	2	4	2
606	2	2	2	3	2	2	2	3	2	2	2	2	2	2	2	2	2	2	2	2	2	3	3	3	2	2	2	2	2	4	2	2	2	2	3	3	3	2	3	3	4	4	2	3	3	2	3	4	3
607	2	4	4	4	4	4	4	4	4	4	4	4	4	4	4	4	4	4	4	4	4	3	4	4	4	4	3	3	3	3	4	4	4	4	4	4	4	4	4	4	2	1	1	1	1	1	1	4	1
608	2	1	3	2	3	2	2	2	1	2	2	1	2	2	3	2	2	2	2	3	2	2	2	2	3	2	2	3	2	2	3	2	3	4	2	2	2	3	2	4	4	2	4	2	3	2	2	3	3
609	1	2	3	3	3	4	2	2	4	4	4	4	3	4	2	1	1	2	2	4	1	3	1	2	1	4	4	2	3	2	2	3	4	2	3	3	2	4	2	2	2	4	2	4	2	4	2	3	3
610	2	2	3	2	2	2	2	2	1	3	2	2	2	2	2	2	2	2	2	2	1	2	2	2	2	2	2	2	2	2	2	2	2	2	2	2	2	2	2	2	2	1	2	2	3	3	3	3	1
611	2	2	3	3	3	2	2	2	3	3	2	2	3	2	3	4	2	2	2	3	3	2	3	2	2	2	2	1	4	2	3	3	3	3	2	2	3	3	3	4	4	2	4	2	1	4	4	4	2
612	2	2	2	2	2	2	2	2	2	2	2	2	2	2	2	2	2	2	2	2	2	2	2	2	2	2	2	2	2	2	2	2	2	2	2	2	2	2	2	2	2	2	2	2	2	2	2	4	2
613	2	2	2	2	2	2	2	2	2	2	2	2	2	2	2	2	2	2	2	2	2	3	3	2	2	2	2	2	2	2	2	2	2	2	2	2	2	2	2	2	2	1	2	2	2	2	2	2	2
614	2	2	2	3	2	2	3	2	3	2	4	4	4	3	2	2	2	2	2	2	2	2	2	2	2	3	3	3	2	3	2	2	4	3	2	3	1	1	3	3	3	2	3	4	2	3	3	3	1
615	2	2	3	1	2	2	2	2	2	2	3	2	2	4	3	2	2	3	3	3	2	1	3	3	3	3	2	2	3	3	4	4	2	3	4	4	2	3	3	2	2	2	3	3	2	4	3	3	1
616	2	2	2	3	2	2	2	2	2	3	1	1	3	2	2	3	2	2	3	2	1	2	3	3	2	3	2	2	3	3	3	2	3	2	2	3	2	2	2	2	2	1	2	2	1	2	1	3	2
617	1	4	4	4	4	2	4	3	4	4	4	4	4	4	4	4	3	4	4	4	4	4	4	4	4	3	4	4	2	1	4	2	1	1	1	1	1	2	3	3	1	4	1	2	1	2	1	2	1
618	1	2	1	3	3	2	2	2	2	3	3	1	3	2	2	2	2	2	2	2	1	2	1	3	2	1	2	2	2	2	3	3	3	3	2	4	2	3	2	2	4	1	4	4	3	4	4	3	1
619	1	2	2	2	2	2	2	2	2	2	2	2	2	2	2	2	2	2	2	2	2	2	2	2	2	2	2	2	2	2	2	2	2	2	2	3	3	2	2	2	2	2	2	2	2	2	2	2	1
620	2	3	2	2	2	3	4	2	3	4	3	2	3	4	4	2	3	2	2	3	3	3	2	2	2	2	3	3	1	4	3	3	3	3	2	1	1	3	2	2	3	3	3	1	2	3	3	2	4
621	2	1	1	3	2	1	1	2	2	2	2	2	1	1	1	1	2	2	2	2	2	1	1	1	2	2	1	1	3	2	2	2	2	2	1	2	2	2	2	2	2	1	1	1	1	1	1	1	1
622	2	3	3	3	3	3	3	3	3	3	3	3	3	3	3	3	3	3	3	3	3	3	3	3	3	3	3	3	3	3	3	3	3	3	3	3	3	3	3	3	3	3	3	3	3	3	3	3	3
623	2	2	2	4	3	1	2	3	3	3	2	2	2	2	3	2	2	3	3	2	1	3	3	2	3	2	3	2	4	3	3	2	3	2	3	2	2	2	1	2	1	1	3	2	1	3	2	2	1
624	2	3	2	3	3	2	2	3	2	4	2	2	3	2	3	3	2	3	3	3	2	3	3	3	2	2	3	3	2	3	2	3	3	3	2	4	3	3	2	3	2	1	1	1	2	1	1	2	2
625	2	4	4	3	4	4	4	4	4	4	4	4	4	4	4	4	4	4	4	4	4	4	4	4	4	4	4	4	4	4	4	4	4	4	4	4	4	4	4	4	4	4	4	4	4	4	4	4	1
626	1	3	3	3	3	3	3	3	3	3	3	3	3	3	3	3	3	3	3	3	3	3	3	3	3	3	3	3	4	4	4	4	4	4	4	4	4	3	4	4	4	1	1	1	1	1	1	1	1
627	2	2	2	2	2	2	2	2	2	2	2	2	2	2	2	2	2	2	2	2	2	2	2	2	2	2	2	2	2	2	2	2	2	2	2	2	2	2	2	2	2	2	2	2	2	2	2	2	2
628	1	2	3	3	3	3	3	3	3	3	3	3	3	3	3	3	3	3	3	3	3	3	3	3	3	3	3	3	3	3	3	3	3	3	3	3	3	3	3	3	3	3	3	3	3	3	3	3	4
629	2	2	2	3	3	2	2	3	2	3	2	1	2	3	3	3	3	3	3	2	2	3	2	3	2	2	2	2	2	3	3	2	3	3	2	3	3	3	3	3	2	1	1	1	1	1	1	2	2
630	2	3	3	3	3	2	2	3	2	3	2	2	2	2	3	3	3	3	3	3	2	3	3	3	3	2	3	2	2	2	3	3	3	2	3	3	3	3	2	3	3	1	1	1	2	2	2	2	2
631	1	1	1	1	1	1	1	1	1	1	1	1	1	1	1	1	1	1	1	1	1	1	2	1	1	1	1	1	1	1	1	1	1	1	1	1	1	1	1	1	1	2	1	2	1	2	1	1	1
632	1	2	2	3	3	3	2	3	3	3	2	2	2	3	3	2	2	3	3	3	2	1	2	3	3	2	3	3	3	3	3	1	1	2	4	1	1	2	4	2	3	1	2	1	1	2	4	1	3
633	1	3	3	4	4	3	2	4	3	3	4	4	4	3	4	4	3	3	4	3	3	3	3	3	4	2	3	2	3	2	3	4	4	4	3	2	3	4	4	4	4	1	3	1	1	1	1	2	1
634	2	2	2	2	2	1	2	2	2	2	2	1	2	2	2	2	2	2	2	2	2	2	2	2	2	2	2	2	2	2	2	2	2	2	2	2	2	2	2	2	2	1	2	2	2	2	2	2	2
635	1	2	2	4	2	1	3	3	3	3	1	1	3	3	4	4	3	3	3	3	2	4	2	2	4	3	3	3	3	1	4	4	4	4	3	4	4	4	1	4	4	1	1	1	1	2	4	4	2
636	2	2	3	3	3	2	2	3	2	3	2	2	2	2	2	4	3	3	3	2	3	2	4	4	3	2	2	2	3	3	3	3	3	3	3	3	3	3	3	3	3	2	2	2	2	2	2	2	3
637	2	2	3	3	3	3	3	3	3	3	3	2	3	3	3	3	3	3	3	3	2	2	3	3	3	2	3	3	2	2	3	4	3	3	3	2	2	2	2	3	2	1	1	1	1	1	1	2	1
638	1	2	3	3	3	2	3	3	3	3	3	2	3	2	3	3	3	3	3	3	3	3	3	3	3	2	3	3	2	2	3	2	3	3	3	2	2	2	3	3	2	1	2	1	2	2	1	3	1
639	1	4	4	4	4	3	3	4	4	4	3	2	4	4	3	4	4	4	4	4	4	4	4	4	4	4	3	4	3	3	3	4	3	2	3	3	4	3	3	4	2	1	1	1	2	1	1	3	2
640	2	2	3	4	4	2	3	3	3	4	2	2	3	4	4	4	4	3	4	4	4	3	1	3	4	3	4	3	3	4	4	4	4	4	4	3	4	3	4	4	4	1	2	3	1	1	1	4	1
641	2	2	3	3	2	1	2	3	3	3	1	2	3	3	3	3	2	3	2	2	3	1	3	2	2	2	3	2	3	2	2	1	3	2	2	2	1	2	1	2	2	0	1	1	0	0	2	1	1
642	2	2	3	3	3	3	2	2	2	3	2	3	2	3	2	2	3	3	2	2	3	2	2	3	3	2	3	3	2	2	2	2	1	2	1	2	2	1	2	1	2	1	2	1	1	2	2	2	2
643	2	3	3	4	3	3	2	3	2	3	4	2	3	2	3	3	2	3	3	3	2	3	3	3	3	2	3	3	3	3	3	3	2	3	2	2	2	3	3	3	3	0	1	1	1	2	1	3	1
644	2	1	1	2	2	1	2	1	2	3	2	1	2	2	2	2	2	3	2	1	1	2	3	1	2	1	2	3	1	2	2	2	1	2	2	2	2	1	3	1	1	0	0	0	0	1	1	1	1
645	2	2	1	3	3	2	2	3	1	3	2	1	3	2	3	3	1	2	3	1	3	1	3	3	2	2	3	3	3	3	2	2	1	2	1	2	2	1	3	2	3	0	1	1	0	0	0	2	2
646	2	3	2	3	3	3	1	3	2	4	3	2	2	1	2	2	2	2	1	2	1	1	3	2	2	2	2	3	2	1	2	3	2	1	1	2	1	2	2	3	3	0	1	0	0	2	1	3	1
647	2	3	2	4	3	2	2	3	3	1	2	1	3	2	2	3	3	2	1	3	2	3	3	2	2	2	3	3	2	2	3	3	0	2	1	2	1	0	2	1	2	1	2	2	2	2	2	3	3
648	2	2	2	2	2	2	2	2	1	3	3	1	2	3	3	2	2	2	3	3	1	2	2	2	2	2	3	3	2	1	2	2	2	1	2	2	3	2	1	2	2	0	1	1	1	1	1	2	3
649	2	3	2	3	2	2	1	2	2	2	3	2	2	2	3	3	2	2	2	3	2	1	3	2	2	2	4	3	2	2	2	2	2	2	2	1	2	2	2	3	2	0	1	1	1	1	2	3	2
650	1	3	2	4	3	2	2	2	3	3	3	1	2	3	3	3	3	2	2	2	2	2	2	2	3	2	3	3	2	1	1	1	2	2	1	3	2	2	2	1	3	0	1	2	2	1	3	2	2
651	1	2	3	4	4	4	3	1	3	3	4	4	3	3	3	3	2	3	2	3	3	3	3	3	2	1	2	3	3	3	3	3	3	3	3	2	2	1	0	1	0	0	0	0	1	2	2	3	1
652	1	3	2	2	1	2	2	1	3	2	4	3	2	2	3	3	2	4	2	4	3	4	2	2	3	2	3	2	3	0	1	1	2	2	1	0	2	1	2	3	1	0	1	0	0	1	1	2	2
653	1	3	2	3	3	3	3	4	4	3	3	2	2	2	3	3	2	1	2	4	2	3	3	4	2	2	3	4	3	3	2	0	0	1	0	2	1	2	2	1	1	0	1	2	1	1	3	2	1
654	1	4	2	4	3	2	1	1	1	2	2	1	2	1	3	4	2	3	4	2	2	2	2	2	3	2	4	2	3	0	1	1	2	0	1	0	1	2	1	3	2	0	1	0	1	3	2	2	2
655	1	3	3	3	3	3	3	3	3	3	3	3	3	3	3	3	3	3	3	3	3	3	4	3	3	3	3	3	2	2	2	2	2	2	2	2	2	2	2	2	2	0	1	1	0	1	1	2	1
656	2	2	2	3	3	3	3	3	3	3	3	3	3	3	3	3	3	3	3	3	3	3	3	3	3	2	3	3	2	2	2	2	2	2	2	2	1	2	1	2	1	0	0	0	0	0	0	2	2
657	2	3	3	3	4	2	2	1	3	4	3	3	2	3	3	2	2	2	3	3	2	1	2	3	3	3	2	2	2	1	2	2	3	3	0	2	2	0	0	0	2	0	0	0	0	0	0	3	2
658	2	2	2	3	2	1	2	3	1	2	2	1	2	2	2	2	2	3	2	2	2	3	2	2	2	2	2	2	1	3	2	2	1	1	2	1	1	2	1	2	1	0	0	0	1	1	1	2	1
659	2	1	1	3	3	2	1	2	2	3	2	1	2	2	3	2	1	2	1	3	3	2	3	2	1	2	2	3	3	1	2	1	1	2	2	2	1	2	2	2	1	0	2	3	1	1	3	3	4
660	2	3	1	3	3	1	2	2	2	3	2	2	2	3	2	3	3	2	1	2	1	2	2	2	2	2	1	2	2	3	3	3	3	2	1	3	2	2	1	2	3	0	0	2	2	1	2	3	1
661	1	3	2	3	3	2	3	3	3	3	3	3	3	3	3	3	3	3	3	3	2	3	3	3	3	2	3	3	1	1	2	2	2	0	2	0	2	2	2	2	0	0	0	0	0	0	0	2	1
662	2	3	3	3	3	3	2	3	2	3	3	2	3	1	2	3	2	3	2	3	1	2	3	2	3	2	3	3	3	2	1	2	2	2	2	3	3	3	1	3	2	2	1	0	0	3	3	3	3
663	2	2	2	3	2	2	2	2	2	3	2	2	2	2	2	3	2	2	2	3	3	2	2	2	2	2	2	2	2	2	1	1	2	1	3	2	1	2	2	2	2	0	1	1	1	0	1	1	1
664	2	2	2	3	3	2	3	2	2	3	2	1	2	2	2	2	2	3	3	2	3	4	4	2	3	1	3	3	3	3	3	2	0	3	3	3	3	3	3	3	0	0	0	0	0	3	0	3	1
665	2	2	3	4	3	2	2	3	1	3	3	1	2	2	3	2	2	4	2	1	2	2	3	3	3	2	3	1	1	3	1	3	3	2	0	1	2	3	1	3	3	0	2	1	1	0	2	3	1
666	2	4	1	3	2	2	2	2	3	3	3	2	3	3	3	2	1	3	2	2	2	2	2	2	3	1	2	4	3	2	3	3	2	2	1	3	3	2	2	2	1	0	1	0	1	0	1	2	1
667	2	1	2	3	2	1	1	2	1	3	2	1	2	2	2	2	2	2	2	2	1	2	2	2	2	1	2	3	2	2	1	1	1	1	2	2	1	1	1	1	1	1	1	0	1	1	1	1	2
668	2	2	3	3	3	3	2	3	3	3	3	2	2	3	3	3	3	3	3	3	3	2	4	3	3	2	3	3	3	1	1	2	1	1	2	2	2	2	2	2	2	2	1	1	0	0	0	3	2
669	2	2	2	4	3	3	2	3	2	3	2	3	3	2	3	3	3	3	3	3	2	2	3	3	3	3	3	3	2	2	3	3	2	2	2	2	1	2	2	1	2	1	0	0	1	0	0	1	2
670	2	2	3	3	2	3	2	2	2	3	3	2	2	2	2	2	2	2	2	2	2	3	2	3	2	2	2	2	1	2	1	1	1	2	1	1	1	1	1	1	2	0	2	2	1	1	2	2	2
671	1	2	3	3	2	3	3	3	3	3	2	3	3	3	3	3	3	2	3	4	3	3	3	3	3	2	3	4	2	1	3	2	1	2	2	1	2	1	2	3	1	0	2	1	1	1	1	2	2
672	1	2	3	4	2	3	2	3	2	2	3	4	1	1	1	2	2	3	3	3	2	3	2	2	2	3	2	3	2	0	2	3	3	2	2	0	2	3	3	3	3	0	1	2	2	1	1	2	1
673	1	2	3	3	3	2	3	2	3	3	2	2	3	3	3	3	3	2	3	2	3	2	2	3	3	2	3	3	1	1	2	3	2	2	2	1	1	2	2	1	0	0	0	1	1	1	0	3	1
674	1	3	1	2	3	2	2	1	3	3	3	2	2	2	3	2	2	2	3	3	1	2	2	2	2	1	2	3	3	1	3	2	1	2	2	1	2	2	2	3	2	0	1	0	0	1	1	2	1
675	1	2	2	3	3	2	2	2	2	3	3	3	3	3	3	2	3	3	3	2	2	3	3	3	2	3	3	2	1	0	2	2	0	3	2	1	2	1	1	1	0	1	0	0	0	0	1	0	1
676	1	3	2	3	4	2	3	2	2	3	2	2	3	3	2	3	3	3	4	3	2	4	3	3	4	2	3	3	3	2	3	1	1	0	3	3	3	3	2	1	3	0	1	2	2	0	1	3	1
677	1	2	2	2	2	2	2	2	2	2	2	2	2	2	2	2	2	2	2	2	2	2	2	2	3	2	2	2	1	1	1	1	1	1	1	1	1	1	1	1	1	1	1	1	1	1	1	1	1
678	1	3	1	3	2	2	1	2	2	2	4	1	2	1	2	1	2	1	2	3	2	4	3	2	2	1	2	2	3	2	2	2	2	2	1	2	1	2	0	1	3	0	1	1	1	1	2	2	1
679	1	2	2	3	2	2	2	2	2	2	2	2	2	2	2	3	2	2	2	2	2	2	2	2	2	2	2	2	0	0	2	2	2	1	2	2	2	2	2	2	2	2	2	2	2	1	2	2	1
680	1	3	3	3	3	3	3	3	3	3	3	3	3	3	3	3	3	3	3	3	3	3	3	3	3	3	3	3	2	1	2	2	3	2	2	3	3	2	1	2	2	0	2	2	1	2	2	2	1
681	1	3	2	2	3	2	1	4	2	3	3	2	2	3	2	2	2	3	2	3	2	3	2	3	2	2	2	3	3	1	1	2	3	2	1	1	2	2	1	2	2	0	1	0	1	2	2	2	1
682	1	3	3	3	3	3	3	3	2	4	3	2	3	4	4	2	2	3	3	3	2	2	2	3	3	2	2	3	1	1	2	1	1	1	2	2	1	2	3	1	2	0	1	1	0	0	0	1	1
683	2	4	4	4	4	2	4	4	2	4	2	1	4	3	4	4	4	4	4	3	4	4	4	4	4	4	4	4	3	3	3	3	3	3	3	3	3	3	3	3	3	0	0	0	0	0	0	0	3
684	2	2	2	2	2	2	2	2	2	2	2	3	2	2	3	2	2	2	2	3	2	1	2	2	2	1	2	2	2	2	1	1	1	1	2	2	1	2	1	1	2	0	1	1	1	1	2	2	2
685	2	1	3	2	1	1	2	2	2	3	1	1	2	3	2	2	2	3	2	2	3	2	4	2	3	1	3	4	1	2	1	2	1	2	3	1	3	2	1	3	2	1	3	2	2	1	3	2	1
686	2	2	2	3	2	4	3	2	3	3	3	3	2	2	2	2	3	3	2	3	2	2	3	2	3	2	2	2	1	3	2	1	2	1	2	2	2	1	1	2	0	1	2	1	1	2	1	1	1
687	2	2	3	3	3	3	2	3	2	3	1	2	3	2	3	4	2	3	2	2	2	2	3	2	2	2	2	1	2	2	3	1	2	0	1	0	1	2	2	1	2	0	0	1	2	2	2	0	1
688	2	3	1	3	3	3	2	2	3	3	3	2	3	2	2	3	2	3	3	3	2	3	2	2	3	2	3	3	1	2	2	2	1	1	2	2	2	3	2	1	2	2	1	3	2	3	2	2	1
689	2	1	4	4	4	2	3	1	4	4	4	3	3	3	4	3	2	3	4	4	4	3	3	4	4	3	3	3	2	1	0	0	3	3	3	0	1	3	3	3	3	1	3	0	0	3	0	0	1
690	2	2	2	4	3	2	2	2	4	3	2	3	2	2	3	2	2	3	3	3	2	2	2	2	2	2	2	2	1	1	2	1	1	1	1	0	1	1	1	1	1	0	0	1	0	1	2	2	1
691	2	2	2	3	2	2	2	3	2	3	2	2	3	3	3	3	2	2	2	2	2	2	2	2	3	2	3	3	1	2	3	3	2	2	1	1	1	1	1	2	3	0	2	1	1	2	2	2	2
692	1	3	2	4	2	2	1	3	2	3	2	1	3	2	2	4	3	3	3	2	2	2	3	3	4	3	2	3	3	1	3	2	1	3	1	3	2	1	0	0	0	0	1	1	1	1	2	1	2
693	2	2	2	3	3	2	3	3	3	3	3	3	2	3	3	3	3	3	3	3	3	2	1	2	3	3	2	3	1	2	2	2	0	1	1	2	2	2	2	1	2	0	1	1	1	1	0	2	2
694	2	2	2	2	2	2	2	2	2	2	2	1	2	2	2	2	2	2	2	2	2	1	2	2	2	2	2	2	2	2	2	2	1	2	2	2	2	2	1	1	1	0	1	1	1	1	1	2	2
695	2	2	3	3	2	2	2	3	3	3	3	2	3	2	2	3	3	3	4	3	2	1	3	3	3	2	3	3	1	1	3	2	3	1	3	1	2	3	1	2	3	0	2	2	0	2	1	2	2
696	1	2	1	2	3	1	2	2	2	3	1	1	2	2	2	2	2	2	2	2	2	3	1	2	2	1	3	3	3	1	1	1	1	1	2	1	3	3	0	3	3	2	3	2	2	2	1	3	3
697	1	3	3	3	3	3	3	3	3	3	3	3	3	3	3	3	2	2	3	3	3	2	2	3	3	3	3	3	2	2	2	2	1	2	2	3	2	2	2	2	1	2	1	0	2	1	0	2	3
698	2	2	3	4	4	4	4	4	3	4	3	4	4	4	4	4	3	4	3	4	4	3	4	4	4	4	4	4	3	1	2	3	3	3	3	2	3	3	3	2	3	0	2	3	1	3	1	3	2
699	1	2	3	3	3	2	2	3	3	3	2	2	2	2	2	3	3	3	3	3	2	3	3	3	3	2	2	2	2	2	3	3	3	1	1	1	2	1	2	1	2	0	0	0	0	0	2	2	2
700	2	2	2	2	2	2	4	3	3	3	2	1	2	1	2	4	2	4	4	3	3	1	2	2	4	2	2	2	2	2	2	1	2	1	1	3	1	1	2	3	3	0	1	0	1	1	2	1	3
701	1	3	2	3	3	3	2	3	3	3	3	2	2	2	2	3	2	3	3	2	2	3	3	2	3	2	3	2	3	2	2	2	3	2	2	2	2	2	3	3	3	2	2	1	2	2	2	3	2
702	1	3	4	3	3	4	3	3	4	3	4	3	3	4	3	4	4	3	3	3	4	3	4	4	4	4	4	3	3	3	3	3	2	2	2	3	3	3	3	3	3	3	3	3	3	3	3	3	1
703	1	2	2	3	3	3	2	3	3	2	3	3	2	3	3	2	2	2	3	2	3	2	2	2	3	2	2	3	2	2	1	1	2	1	2	2	1	2	1	1	2	0	2	2	1	1	1	2	1
704	1	3	4	4	4	3	4	4	3	3	3	1	4	1	4	3	3	4	4	4	3	3	4	4	4	4	4	4	2	2	2	2	2	2	2	0	2	2	2	2	2	0	1	1	1	1	0	3	1
705	2	1	1	2	2	2	2	1	2	2	1	2	2	1	1	2	1	4	3	2	1	1	2	1	2	1	2	3	1	3	2	1	1	3	1	1	1	1	1	3	0	0	0	0	0	1	2	3	2
706	1	3	3	4	3	4	3	4	3	3	3	3	4	4	4	3	2	4	3	3	4	4	4	4	4	3	4	3	2	2	3	3	2	3	3	3	3	3	3	3	1	0	0	0	1	0	0	1	3
707	1	3	3	3	3	3	3	3	3	3	3	3	3	3	3	3	3	3	3	3	4	4	4	3	3	3	3	3	3	1	3	3	1	2	3	1	2	2	2	3	2	0	2	1	0	0	1	0	1
708	2	4	3	4	4	2	2	4	4	4	3	3	4	3	4	3	2	3	2	4	3	4	4	4	3	3	3	3	3	3	2	2	1	3	2	2	1	1	2	2	3	0	0	1	0	2	3	3	1
709	2	2	2	3	3	2	2	2	2	2	3	1	2	1	3	3	2	3	2	1	1	2	2	3	3	2	2	2	1	1	1	1	1	1	1	2	2	2	1	2	2	1	2	1	2	2	1	1	2
710	2	2	3	3	3	4	2	3	3	4	2	3	4	3	4	2	3	2	2	3	2	2	3	2	3	3	3	4	2	2	3	3	2	2	2	3	2	1	3	2	3	2	3	2	3	2	3	2	2
711	1	3	2	3	2	3	2	4	2	3	3	3	3	3	2	2	2	2	3	3	2	2	2	2	3	2	2	2	1	0	2	1	1	1	2	1	2	3	2	1	2	2	1	2	3	1	2	2	3
712	1	3	2	3	2	3	3	3	3	2	2	3	2	3	2	3	2	2	2	3	3	3	2	3	3	2	2	3	1	2	2	1	2	1	1	2	1	2	1	2	2	0	0	1	1	1	0	0	2
713	2	2	2	2	2	2	3	2	2	2	2	2	3	2	3	2	2	2	3	2	2	2	1	2	2	2	3	2	2	2	2	3	2	2	2	2	2	2	3	3	2	2	0	1	1	1	2	2	3
714	2	2	3	2	3	2	2	3	2	3	2	1	3	3	3	3	2	2	3	3	3	2	2	2	2	2	3	3	3	3	2	2	3	2	2	2	2	2	2	2	2	0	0	0	0	0	1	3	2
715	2	1	2	3	3	2	3	3	1	3	1	2	3	3	3	4	3	3	3	3	2	4	3	2	3	4	3	3	3	3	3	2	2	2	2	2	2	2	3	3	0	0	0	0	1	0	0	3	2
716	2	3	4	4	3	3	4	3	2	3	4	2	4	3	4	4	4	4	4	4	3	2	4	3	4	3	3	4	1	3	3	3	2	1	3	1	2	3	1	1	1	0	1	1	0	0	0	1	1
717	2	2	2	3	3	3	4	4	2	3	3	2	2	4	4	2	2	4	2	4	4	3	2	2	4	1	2	4	1	3	1	1	2	2	3	1	2	3	1	2	3	0	0	0	0	0	1	2	1
718	2	2	2	3	3	1	2	2	3	3	2	2	2	3	4	3	2	3	3	3	3	2	3	3	3	2	3	4	1	3	3	2	2	2	3	3	2	1	2	1	3	0	1	1	1	2	1	2	1
719	2	1	1	4	3	2	3	3	2	4	2	2	2	3	2	3	2	3	3	3	2	3	3	2	2	1	3	3	1	3	2	2	1	2	3	3	2	3	1	1	1	0	2	1	2	1	1	2	2
720	2	2	3	3	3	2	3	2	2	3	2	1	3	2	3	3	3	4	4	3	2	3	3	3	3	2	3	3	2	2	3	1	2	1	3	1	2	2	1	3	0	0	0	0	0	0	0	1	1
721	1	2	3	3	2	3	2	2	2	3	4	4	3	3	3	3	2	3	2	3	2	1	3	2	3	1	3	2	2	2	2	2	3	2	3	2	1	3	2	2	2	0	2	3	1	3	2	2	2
722	1	3	1	3	2	3	2	3	3	2	3	3	2	3	2	2	2	2	4	3	2	3	2	2	3	2	3	3	3	2	2	1	2	2	2	3	1	2	2	1	2	1	1	2	1	2	2	2	1
723	1	2	2	2	2	2	2	2	2	2	2	2	2	3	3	2	2	2	2	2	1	2	3	2	2	1	3	3	1	1	2	2	1	2	2	1	2	2	2	2	2	2	1	2	2	2	2	2	1
724	1	2	3	3	2	3	2	2	3	2	2	2	3	2	3	3	3	2	2	3	2	2	3	3	3	2	2	2	1	2	1	2	1	2	1	2	2	2	2	2	1	1	1	1	1	2	2	2	2
725	1	3	3	3	3	3	3	2	3	3	3	2	3	3	3	3	2	3	3	3	3	2	3	3	3	3	3	3	3	3	3	3	3	3	3	1	3	3	2	3	3	0	1	2	1	0	0	3	1
726	1	2	3	3	3	3	2	3	3	4	3	2	2	4	3	3	3	3	3	3	2	3	3	3	3	2	3	3	2	2	2	3	2	2	3	2	2	3	2	2	2	1	2	2	2	1	1	2	1
727	2	2	2	3	3	2	2	2	3	3	3	2	2	2	2	1	2	2	3	3	3	2	3	2	3	2	3	3	2	2	2	2	2	2	2	2	2	2	2	1	2	0	2	2	1	2	1	2	1
728	2	2	2	3	2	3	2	3	3	2	3	2	2	2	3	3	2	3	2	3	2	2	3	3	2	2	2	3	1	2	2	2	1	1	2	1	1	1	2	2	2	0	1	1	2	2	2	2	1
729	2	2	3	3	3	2	1	3	3	3	1	1	2	2	2	3	3	3	2	3	2	1	2	2	3	1	2	2	1	3	2	2	2	2	3	1	1	1	2	2	2	0	1	1	1	2	1	3	1
730	2	3	3	4	3	2	3	3	3	4	2	1	3	4	4	2	2	2	3	3	2	2	3	3	2	3	3	2	1	1	2	2	2	2	1	2	1	2	1	2	3	0	1	1	1	1	1	2	3
731	2	2	1	3	2	1	1	3	1	2	3	1	2	1	2	2	2	3	3	1	1	2	2	2	3	1	2	3	1	2	3	2	3	1	3	3	2	3	1	2	2	0	0	1	0	0	1	2	3
732	1	2	3	3	3	3	2	3	3	3	3	3	3	3	3	3	3	2	3	3	3	3	3	3	3	2	3	3	3	3	2	3	1	2	2	2	2	2	3	2	3	2	1	0	0	0	1	2	3
733	1	2	3	4	4	3	3	4	4	3	2	1	3	3	3	3	2	4	3	3	2	4	4	3	4	2	4	2	3	3	3	3	3	1	3	3	2	2	1	1	2	0	0	0	0	0	0	1	2
734	2	1	3	3	3	3	3	3	3	3	3	3	3	3	3	3	3	3	3	3	3	1	3	3	3	3	3	3	2	2	2	2	1	2	2	2	2	3	2	3	3	0	1	2	1	2	1	3	3
735	2	2	3	3	3	3	3	3	1	3	3	3	3	2	2	2	3	3	3	3	3	3	3	3	3	2	3	3	3	2	2	2	2	2	1	2	2	0	2	2	1	0	0	0	0	1	0	1	2
736	2	1	2	2	2	1	2	2	2	2	2	1	2	2	2	2	1	2	2	2	1	1	2	2	2	1	2	2	1	2	2	1	1	1	1	2	2	2	1	1	1	0	1	0	1	1	0	1	2
737	2	2	3	3	2	2	2	3	2	3	2	1	2	3	2	2	3	3	3	3	3	1	3	3	2	2	2	2	1	2	1	1	3	1	1	2	3	3	1	2	2	0	1	1	1	1	1	2	1
738	2	2	2	2	2	2	2	2	2	2	2	2	2	2	2	2	2	2	2	2	2	2	3	2	2	2	2	2	1	2	1	1	2	1	1	2	1	1	2	1	3	1	1	1	0	0	1	2	3
739	2	1	4	4	4	3	4	3	3	4	4	4	4	3	3	4	3	3	4	4	3	2	2	4	2	3	4	4	3	2	2	3	3	3	2	2	2	1	1	0	3	0	0	0	0	2	0	3	2
740	2	2	2	2	2	2	2	2	2	2	2	1	2	1	2	2	2	2	2	2	2	2	2	2	2	2	2	2	2	3	3	3	3	3	3	3	3	3	2	2	3	0	1	2	0	1	1	2	1
741	1	3	3	3	3	2	2	2	2	3	3	3	2	3	3	3	2	3	3	3	2	3	3	3	2	3	3	3	2	2	2	2	2	2	2	2	2	2	2	2	1	0	0	0	1	0	0	0	1
742	1	2	2	2	2	2	2	2	2	2	2	2	3	2	2	3	2	2	2	2	2	2	3	2	2	2	2	2	2	1	2	2	2	2	1	1	1	1	1	1	3	1	1	1	2	2	2	2	2
743	1	3	2	2	2	3	3	2	2	3	2	2	2	2	3	3	3	3	2	2	3	3	2	3	3	3	3	2	1	2	2	2	2	1	2	1	1	1	1	1	1	0	2	2	2	3	2	3	2
744	1	2	3	3	3	2	3	3	3	2	3	3	2	3	3	3	3	3	3	2	2	2	2	2	3	2	3	2	2	2	2	2	2	2	2	2	2	2	2	2	1	0	0	0	2	1	0	0	1
745	1	2	2	2	2	2	2	2	2	2	2	2	2	2	2	2	2	2	2	2	2	2	2	2	2	3	2	2	1	2	2	2	1	1	1	1	2	1	1	2	1	1	1	1	1	1	1	1	2
746	1	3	2	3	3	3	3	3	3	3	3	3	2	3	3	2	3	3	3	3	3	2	3	3	3	3	3	3	2	2	2	2	3	3	3	2	2	2	2	2	2	0	2	3	1	1	2	2	2
747	1	1	2	4	2	3	2	2	2	2	4	2	2	2	2	4	2	2	1	2	2	1	3	2	2	2	2	3	3	2	2	1	3	3	0	2	0	3	3	3	2	0	2	3	1	2	3	3	2
748	2	2	2	2	3	2	2	2	3	4	3	2	2	3	4	2	2	2	4	2	2	1	2	3	2	1	2	2	1	3	2	2	3	2	0	1	1	0	1	2	3	0	2	0	1	1	2	3	2
749	2	2	2	2	2	1	2	2	1	1	1	1	2	3	3	2	2	2	2	1	1	3	3	2	2	2	2	3	1	1	3	1	1	2	2	2	2	2	1	2	2	0	1	1	2	2	2	3	2
750	2	3	4	4	3	2	2	2	2	3	2	1	2	3	3	4	3	2	2	2	3	2	3	2	3	2	2	1	3	0	2	3	2	1	2	0	2	2	2	3	3	0	1	1	1	3	2	3	4
751	2	4	4	4	4	4	4	4	4	4	4	4	4	4	4	4	4	4	4	4	4	4	4	4	4	4	4	4	2	0	3	3	2	1	3	1	3	3	2	3	3	0	1	1	0	0	0	3	1
752	2	2	2	3	3	2	2	4	2	4	3	2	4	3	3	2	2	2	2	4	2	3	3	3	3	3	3	3	2	3	3	3	3	3	3	3	3	3	3	3	3	0	1	1	2	1	1	2	2
753	2	2	2	3	3	2	2	4	2	3	3	2	2	1	2	2	2	3	2	2	2	2	2	2	2	1	3	3	2	2	2	1	1	2	2	2	1	3	3	2	3	1	1	2	1	1	1	2	1
754	2	3	2	3	3	2	1	4	2	3	3	1	2	2	3	3	2	2	2	2	1	2	2	1	3	1	2	3	3	2	1	2	1	3	2	2	1	1	2	1	2	0	0	0	0	1	0	0	4
755	2	2	3	4	4	3	3	3	2	3	4	3	4	4	3	4	2	3	3	2	1	1	2	3	2	2	3	4	2	3	1	3	0	1	1	3	3	3	3	1	3	0	1	1	3	0	1	3	3
756	2	2	2	3	2	3	2	1	3	3	4	2	3	3	3	1	1	3	2	3	1	1	3	2	3	1	3	2	1	2	1	1	1	3	2	1	0	2	2	1	2	0	0	0	0	1	0	2	1
757	2	2	1	2	3	1	1	3	2	3	3	2	3	2	2	1	1	2	1	3	2	2	1	2	2	1	3	3	1	3	1	1	2	1	1	3	1	2	2	1	3	0	1	0	0	0	1	3	1
758	2	2	2	3	2	1	1	2	1	3	2	1	2	1	2	3	2	2	2	2	1	1	2	3	3	1	2	3	2	3	1	1	1	2	1	2	2	2	1	1	1	0	1	0	0	1	0	1	2
759	2	2	3	4	3	3	2	3	2	3	3	2	2	2	3	3	3	3	3	2	2	2	3	3	3	2	3	3	3	1	3	3	3	2	3	2	2	2	2	2	3	0	1	0	0	0	1	2	1
760	2	2	2	4	4	2	3	2	3	3	3	3	3	3	3	3	3	2	4	3	3	3	2	2	4	2	2	2	2	3	3	3	2	2	3	3	3	2	3	3	2	2	2	1	1	2	2	2	1
761	2	2	1	3	2	2	2	2	2	3	2	1	2	2	2	2	2	2	2	2	1	1	2	2	2	1	2	2	2	2	2	2	1	2	2	2	2	2	2	2	2	2	2	2	2	2	2	2	1
762	2	3	4	3	3	3	2	3	2	3	2	2	3	2	2	4	2	2	2	3	3	2	3	2	2	2	2	1	3	1	2	3	1	2	2	1	2	2	2	1	2	1	2	1	0	2	2	2	3
763	2	3	2	2	2	2	2	2	2	3	3	1	2	2	2	2	2	2	2	2	2	3	2	3	2	2	2	2	1	3	2	2	2	2	2	2	2	2	2	2	2	0	0	0	0	0	0	1	3
764	2	3	3	3	3	3	3	3	3	3	3	3	3	3	3	3	3	3	3	3	3	3	3	3	3	3	3	3	2	2	2	2	2	2	2	2	2	2	2	2	2	0	0	0	0	0	0	2	3
765	2	1	1	2	2	2	2	3	1	2	3	1	2	2	2	2	1	3	1	2	2	2	1	1	2	2	2	2	1	3	1	1	1	2	2	2	1	2	2	1	1	0	1	1	0	1	1	2	1
766	2	2	3	2	2	2	3	3	3	3	3	3	4	3	3	4	3	3	4	4	2	2	2	3	3	3	2	2	1	2	2	1	2	3	1	2	2	2	2	2	3	2	1	1	2	2	3	3	1
767	2	2	2	3	2	2	2	2	2	3	3	2	3	2	2	2	3	2	2	2	1	3	2	3	3	3	3	2	2	1	1	1	2	2	2	2	1	1	2	2	2	2	2	1	1	1	2	1	1
768	2	2	2	3	3	3	2	2	2	2	3	2	2	3	3	3	2	2	1	1	2	1	2	3	1	2	2	3	2	1	2	2	2	3	2	1	2	1	2	2	2	0	3	2	0	2	3	3	3
769	2	2	2	4	2	2	2	3	3	4	2	1	2	2	2	2	1	2	2	4	4	3	3	2	2	2	3	3	2	2	2	1	0	1	0	2	2	2	1	2	3	0	2	2	1	1	3	3	1
770	2	3	3	3	3	2	2	3	3	3	1	1	2	3	3	3	3	3	3	3	2	3	3	3	3	2	3	3	2	2	2	2	2	2	2	2	2	3	3	3	3	0	1	1	1	2	2	2	1
771	2	2	2	2	3	2	1	3	2	3	2	1	2	2	2	3	3	3	2	2	2	1	3	2	2	2	2	2	2	3	3	2	2	1	2	2	2	1	2	1	2	0	1	1	1	0	0	1	1
772	2	2	2	3	3	1	2	2	2	2	1	1	3	3	3	2	2	3	3	2	1	3	2	2	3	1	3	3	1	1	1	1	2	2	2	2	2	2	1	1	3	0	1	1	1	2	2	2	1
773	2	3	2	3	2	2	1	3	2	2	2	1	2	2	2	2	2	2	2	2	1	2	2	2	2	1	2	2	1	2	1	1	1	2	2	3	2	1	2	0	1	0	0	0	0	1	0	1	4
774	2	2	2	3	2	1	2	2	2	3	3	1	2	2	2	3	2	1	3	1	1	3	2	2	1	1	2	2	1	3	2	1	0	2	0	1	1	0	2	0	1	0	0	0	0	0	0	2	3
775	2	2	4	2	2	2	1	1	1	3	3	3	2	3	3	4	3	1	1	2	1	2	3	3	2	2	2	1	1	3	2	2	2	2	3	3	3	2	2	1	3	0	0	0	1	0	0	2	5
776	2	3	2	3	3	4	3	2	3	3	4	1	3	3	3	3	2	3	3	3	3	3	3	3	3	3	3	4	2	3	2	2	2	2	2	2	2	2	2	1	1	0	0	0	1	1	3	1	2
777	2	3	3	3	3	3	3	3	3	3	3	3	3	3	3	3	3	3	3	3	3	3	3	3	3	3	3	3	3	3	3	3	3	0	2	3	1	3	3	3	3	0	2	3	1	1	0	3	1
778	1	4	4	4	4	4	4	4	3	4	4	1	4	3	4	4	4	4	4	4	4	1	3	4	4	3	4	4	2	1	2	1	0	3	2	1	2	2	0	3	1	1	0	2	0	0	3	3	4
779	1	2	3	4	4	2	3	2	2	3	2	2	2	3	3	3	2	4	3	4	2	3	3	2	4	2	3	3	3	0	1	2	1	2	2	1	3	3	1	2	1	1	1	1	1	3	2	1	4
780	1	1	1	1	1	3	3	1	1	1	3	3	3	3	3	1	1	1	1	1	1	1	1	1	1	3	3	3	3	3	2	3	2	3	3	3	3	3	3	3	2	3	3	2	3	3	2	3	1
781	1	2	2	2	2	1	1	2	2	2	1	1	1	3	3	2	2	2	2	2	2	2	2	2	2	1	1	3	2	2	2	2	2	2	2	2	2	2	2	2	2	0	0	0	0	1	1	1	1
782	1	2	2	2	3	2	2	2	2	2	3	1	2	3	3	2	3	3	3	3	2	2	3	3	3	1	2	3	1	2	3	1	1	2	3	3	3	2	1	2	1	1	1	1	1	1	0	1	1
783	1	2	2	3	2	2	3	1	2	1	1	2	2	2	1	2	2	2	2	2	3	2	2	2	2	2	2	2	1	1	1	1	1	1	2	2	1	2	1	1	1	2	2	2	1	0	1	2	1
784	1	2	2	4	3	3	2	2	4	3	4	1	2	2	4	4	2	4	2	2	2	2	1	1	4	2	4	4	2	3	3	3	2	1	2	1	2	3	1	3	3	1	0	2	1	2	3	3	2
785	1	2	1	2	2	2	1	2	2	3	3	1	1	2	2	2	1	2	2	2	1	2	1	1	2	1	2	2	1	2	2	1	1	2	2	1	1	1	2	2	1	2	1	1	1	2	2	1	1
786	1	4	3	3	3	2	2	3	1	3	3	1	2	3	4	3	3	3	3	2	2	4	3	4	3	2	3	2	2	2	2	2	2	2	2	2	2	2	2	2	2	0	2	0	0	2	3	1	1
787	1	3	2	4	4	3	3	3	3	4	3	2	4	4	4	4	2	4	3	3	2	2	2	4	3	2	4	3	1	3	3	3	3	3	2	2	2	2	2	3	3	2	0	1	1	0	3	3	3
788	1	4	3	4	4	4	4	3	3	3	4	3	3	4	3	4	2	4	3	3	3	2	3	3	4	3	2	3	2	3	2	3	3	3	3	2	2	2	3	2	3	3	2	3	2	3	3	2	5
789	1	4	3	4	4	4	3	4	4	4	4	4	4	4	4	4	4	4	4	4	4	4	4	4	3	3	4	4	3	3	3	3	2	3	2	3	3	3	3	3	3	3	3	3	3	3	3	3	1
790	1	2	2	3	3	2	2	3	3	3	2	2	2	2	2	3	3	4	3	3	2	3	2	3	4	2	2	2	1	2	2	2	1	1	2	3	3	2	1	3	1	0	1	0	0	1	0	1	1
791	1	3	3	3	3	3	3	3	3	3	3	2	3	3	3	3	3	3	3	3	2	3	3	3	3	3	3	3	1	1	1	1	1	1	1	1	1	1	1	1	1	1	1	1	1	1	1	1	2
792	1	2	2	3	3	3	1	3	2	2	3	3	1	1	1	1	1	3	1	2	3	1	2	2	3	3	1	1	1	2	2	1	2	2	1	2	1	1	1	0	1	1	1	1	0	2	1	0	2
793	1	3	2	2	2	2	2	2	2	2	2	2	2	2	2	2	2	2	2	2	2	3	2	3	2	2	2	2	2	2	2	2	1	2	2	2	2	2	2	2	1	2	2	2	2	2	2	2	1
794	1	3	3	3	3	3	3	3	3	3	3	3	2	2	3	3	3	3	3	3	3	3	3	3	3	3	3	3	3	3	3	3	3	2	3	3	2	3	3	2	2	0	2	1	0	1	1	1	1
795	1	3	2	3	2	2	3	2	1	2	1	1	3	2	2	3	2	1	2	2	1	3	4	4	2	2	3	2	2	1	2	0	3	0	1	2	3	1	0	1	2	0	0	0	0	1	1	2	1
796	1	3	2	3	2	2	1	4	3	3	2	1	2	2	2	3	2	4	2	4	3	3	3	2	3	1	3	2	3	1	2	2	2	1	1	1	1	2	2	3	3	1	0	0	0	0	1	2	1
797	1	4	2	3	4	4	4	4	1	3	4	1	3	1	4	1	3	3	1	4	4	1	3	4	4	2	4	2	3	0	0	0	0	1	2	0	2	2	1	1	0	1	0	1	0	2	3	2	2
798	1	3	3	3	3	3	4	4	4	3	4	4	4	3	4	4	3	3	3	3	3	3	3	2	3	3	3	3	2	3	1	3	2	2	3	3	2	3	3	2	2	3	2	3	1	2	1	3	1
799	1	4	2	4	4	2	3	4	2	4	2	1	3	3	3	3	3	4	3	3	3	2	3	3	3	3	3	3	2	2	2	2	2	2	1	1	0	1	1	3	3	3	1	0	0	1	1	2	4
800	1	4	4	4	3	3	3	4	4	4	3	3	3	3	3	4	4	4	2	3	3	4	4	2	4	4	4	3	3	2	3	2	2	2	3	3	2	3	2	3	0	0	2	1	1	3	3	3	3
801	1	2	3	3	3	3	2	3	3	3	4	1	3	2	4	3	3	3	2	2	4	3	3	3	3	3	3	3	1	3	1	1	0	1	3	3	2	2	1	2	1	3	0	0	0	0	1	1	1
802	1	3	3	3	3	3	3	3	3	3	4	3	3	3	4	3	3	3	3	4	3	3	3	3	3	4	3	3	3	3	3	3	3	3	3	3	3	3	3	3	1	0	0	0	0	1	3	3	1
803	2	2	2	3	3	2	3	2	2	2	2	2	3	2	3	2	3	2	3	2	2	2	2	3	2	2	2	2	1	3	1	2	1	2	2	3	2	1	1	2	2	2	0	1	1	1	1	2	1
804	2	2	1	4	4	2	2	4	3	4	4	2	3	3	3	1	4	4	4	2	3	2	3	3	3	3	2	3	1	2	2	2	2	3	3	2	3	3	3	2	3	2	2	2	3	3	3	3	1
805	1	3	3	2	2	3	3	2	3	3	3	3	3	2	2	2	2	2	2	3	3	3	2	2	3	2	2	2	1	2	2	2	3	3	3	3	3	3	2	2	2	2	2	1	1	1	2	2	4
806	1	4	2	3	4	4	3	2	3	3	4	4	4	4	4	2	3	4	4	4	3	4	4	4	4	3	4	4	0	1	3	3	2	3	3	0	2	1	0	3	2	0	3	0	0	1	2	3	4
807	1	4	1	3	3	2	2	3	2	3	3	1	2	2	2	3	2	3	2	2	1	4	2	2	3	1	2	4	3	2	2	3	2	2	2	2	2	2	2	2	2	0	1	0	0	2	1	3	1
808	2	2	3	2	3	3	3	3	2	1	1	1	2	1	3	2	2	3	4	3	2	1	1	2	1	2	1	3	1	1	2	2	2	1	1	2	2	1	2	2	1	2	2	1	2	2	1	2	3
809	2	2	2	2	2	2	2	2	2	2	2	2	2	2	2	2	2	2	2	2	2	2	2	2	2	2	2	2	2	2	3	3	3	2	2	2	3	3	3	3	2	0	0	1	1	0	1	3	1
810	2	2	4	2	3	1	2	2	1	4	2	1	2	2	2	3	2	3	3	2	2	3	2	2	3	2	2	2	1	1	1	2	1	2	1	1	2	3	2	1	1	0	0	0	0	1	0	3	1
811	2	2	2	3	3	2	2	2	2	3	3	2	2	2	2	2	2	3	3	3	1	1	4	3	3	2	2	2	1	3	3	2	1	2	2	3	3	3	1	2	1	1	0	0	0	1	1	1	1
812	2	2	2	3	2	2	2	3	3	2	1	2	3	2	2	3	2	3	2	2	2	2	3	3	3	2	3	2	2	2	3	2	2	2	1	1	2	2	1	1	2	3	2	1	2	2	2	2	1
813	2	2	2	4	3	3	3	4	3	3	4	4	4	4	3	3	3	4	4	3	3	2	2	2	4	3	3	4	0	1	1	1	1	1	1	1	0	1	2	1	2	1	1.2	1	2	0	1	2	2
814	2	1	3	3	4	4	4	1	1	4	4	1	4	4	4	2	1	2	3	4	1	1	3	4	3	2	3	1	3	3	2	1	0	3	0	3	1	1	1	2	3	0	1	0	0	3	0	1	2
815	2	2	1	3	1	1	1	1	2	2	2	1	1	2	2	2	1	1	3	1	1	2	1	1	1	1	2	1	1	1	1	1	1	1	1	2	1	2	2	2	2	1	2	2	1	1	1	1	3
816	2	3	2	3	3	1	2	3	2	3	1	1	3	2	2	3	2	3	3	2	2	2	3	3	3	1	2	2	2	2	2	2	2	3	1	1	2	1	1	2	2	0	0	0	0	0	0	2	1
817	2	4	3	3	3	4	3	3	3	3	4	2	3	3	3	3	3	3	3	3	3	1	3	3	3	3	1	3	2	3	3	2	3	2	2	3	2	1	3	2	3	0	0	1	0	1	0	2	3
818	2	2	2	2	3	2	2	2	2	3	2	2	2	2	2	3	2	2	2	2	2	2	2	2	3	2	2	2	2	2	2	2	2	2	2	2	2	2	1	2	2	1	1	1	1	1	0	2	1
819	1	4	4	4	4	4	3	4	4	4	2	2	2	4	4	4	4	4	4	4	4	3	4	4	4	4	4	4	3	1	2	3	1	3	3	3	3	3	3	3	3	0	3	1	0	0	0	2	1
820	2	1	2	3	3	3	2	1	3	2	3	1	1	3	3	3	3	2	4	2	2	2	3	3	2	2	2	3	3	2	1	2	2	2	1	1	2	3	3	1	1	0	2	0	0	2	1	1	3
821	1	2	2	3	2	2	2	3	2	3	2	2	2	3	3	2	2	2	2	2	2	2	3	3	2	2	3	3	2	1	3	2	2	1	2	3	3	2	3	2	3	0	1	1	1	0	1	2	1
822	1	2	2	2	2	2	2	2	2	2	2	2	2	2	2	2	2	2	2	2	2	2	2	2	2	2	2	2	2	1	2	2	3	2	1	1	2	2	1	1	2	1	1	2	1	2	1	2	1
823	1	2	2	2	3	3	2	2	2	2	3	2	2	3	2	2	2	3	3	2	3	2	2	2	2	2	3	3	1	1	2	1	2	2	2	1	2	1	2	1	2	1	2	2	1	1	2	2	1
824	2	2	2	3	3	2	3	3	2	3	3	2	2	3	3	2	2	2	3	2	3	1	2	2	3	2	3	4	2	3	3	3	3	3	3	3	3	3	3	2	2	0	0	0	0	1	1	1	3
825	1	3	3	3	3	2	2	3	3	3	2	2	2	2	2	3	3	3	3	3	3	3	3	3	3	2	2	2	2	2	2	2	2	2	2	2	2	2	2	2	2	2	2	2	2	2	2	2	2
826	1	3	3	4	3	3	3	4	2	4	3	3	3	4	3	3	4	3	4	3	3	2	3	3	3	3	3	4	3	2	3	3	2	3	2	3	3	3	2	3	2	0	0	0	0	1	0	3	1
827	1	3	2	3	3	3	2	2	1	2	2	1	2	3	3	2	2	3	3	2	2	3	2	3	3	4	3	3	3	2	3	3	3	2	2	1	2	1	3	3	2	0	2	2	1	1	2	2	3
828	1	3	3	3	3	2	3	3	2	4	2	3	3	3	3	3	3	3	3	3	3	2	3	3	2	3	3	3	2	1	2	2	1	2	2	1	2	1	2	2	3	1	1	2	2	1	2	3	3
829	1	4	3	4	3	2	2	2	3	4	1	1	3	3	4	3	3	2	2	4	2	4	3	4	2	4	4	4	2	3	3	3	3	1	1	2	1	2	1	3	3	0	0	2	0	0	2	3	1
830	1	2	2	3	3	2	2	3	2	3	2	2	3	2	3	2	2	3	3	3	2	3	3	3	3	1	3	3	3	1	2	2	3	1	3	1	2	2	2	2	1	0	1	0	1	0	1	1	1
831	2	3	3	4	4	3	3	4	2	4	4	3	4	3	4	3	3	4	3	4	3	1	4	4	4	4	4	4	3	3	3	3	3	3	3	3	3	3	3	2	3	0	0	0	0	0	0	2	1
832	1	2	2	2	3	2	3	3	2	3	3	3	3	2	3	2	2	2	3	2	2	2	2	2	3	3	3	3	1	1	1	1	1	1	1	2	2	2	2	1	1	1	1	1	1	1	1	1	1
833	1	2	2	4	3	2	2	3	3	3	3	1	2	4	4	2	1	3	4	2	2	2	3	4	3	2	3	4	1	1	3	2	2	3	3	3	3	3	3	3	3	0	1	3	0	1	1	2	1
834	2	2	4	3	3	3	3	3	2	4	4	3	2	2	3	3	3	3	3	4	3	2	3	4	4	3	3	3	2	3	3	2	3	2	2	3	1	2	2	1	2	0	0	0	0	0	0	1	1
835	1	4	2	4	4	3	3	2	4	4	4	4	2	1	4	4	3	4	3	4	2	4	4	4	4	1	4	4	2	0	3	3	1	1	1	1	2	3	0	3	3	1	0	0	0	2	2	3	1
836	2	2	1	3	3	2	2	2	2	2	2	1	2	2	2	2	2	2	2	2	1	3	3	3	2	3	2	2	1	2	2	2	2	2	2	1	1	1	2	1	3	0	1	1	1	1	0	1	1
837	1	4	4	4	4	4	4	4	4	4	4	4	4	4	4	4	4	4	4	4	4	4	4	4	4	4	4	4	3	3	3	3	3	3	3	3	3	3	3	3	3	3	3	2	2	2	2	2	2
838	1	4	4	4	4	3	3	4	4	4	3	3	3	3	3	3	3	4	4	4	4	4	4	4	4	4	4	4	2	2	3	3	3	3	3	3	3	3	3	3	3	3	3	3	3	3	3	3	1
839	2	1	1	2	2	1	2	2	1	2	1	1	2	1	1	2	1	2	1	2	2	1	1	1	1	1	2	1	1	2	1	1	1	1	1	1	1	1	0	1	2	2	1	1	1	2	3	3	1
840	2	1	3	4	4	2	3	3	2	4	3	1	4	4	4	3	4	4	2	3	2	3	4	4	4	4	4	4	2	3	3	3	3	3	2	3	3	2	2	3	3	0	1	2	0	1	1	3	2
841	2	2	3	2	3	3	2	3	3	3	3	2	2	3	3	2	2	2	3	2	3	3	2	2	2	2	3	2	1	3	1	2	3	2	2	1	3	2	2	1	2	2	1	2	1	2	2	3	1
842	2	2	1	3	2	1	2	2	2	3	2	1	2	2	2	2	2	2	3	2	2	3	2	2	2	1	2	2	2	3	2	1	1	1	2	1	2	2	1	1	1	0	0	1	1	1	1	2	1
843	2	2	2	3	2	2	1	3	2	3	3	2	2	2	3	3	3	2	3	2	2	2	2	2	2	1	2	3	2	3	3	2	3	1	2	2	2	2	2	2	2	1	1	2	2	2	2	3	3
844	2	2	3	3	3	3	3	3	3	3	3	3	3	3	3	3	3	3	3	3	3	3	3	3	3	3	3	3	2	2	2	2	2	2	2	2	2	2	3	3	2	0	0	0	0	0	0	1	1
845	2	2	3	3	3	2	2	2	2	3	3	2	3	3	3	3	2	3	3	2	4	3	2	2	2	1	3	3	2	1	1	1	3	2	1	1	2	2	2	3	3	0	0	1	1	1	0	2	2
846	2	2	3	3	3	2	2	3	3	3	3	1	2	3	4	2	2	3	2	2	2	2	4	3	3	2	3	3	1	3	2	1	1	2	1	1	1	1	1	1	1	1	1	1	1	1	1	1	2
847	2	1	4	4	4	2	4	3	2	4	4	3	4	4	4	3	2	3	3	4	4	1	3	4	3	3	4	4	1	3	3	3	3	3	2	3	2	3	3	3	3	0	3	2	3	1	3	3	5
848	2	3	2	2	1	2	1	2	1	2	1	1	2	2	2	2	1	1	2	2	2	1	2	2	2	1	2	3	1	3	2	2	3	2	1	3	1	2	0	3	2	0	1	2	2	2	2	3	1
849	2	2	2	2	2	2	2	3	2	3	3	2	2	2	2	2	2	2	2	2	2	3	2	2	2	2	3	3	2	2	2	2	2	2	1	2	2	2	2	2	3	1	1	1	1	1	2	3	2
850	2	2	3	3	3	1	3	3	1	3	1	1	3	2	2	2	1	2	1	2	1	2	2	1	2	3	3	2	2	2	1	2	1	2	2	3	1	3	1	1	0	0	0	0	2	2	2	2	3
851	2	3	3	3	3	2	2	3	2	3	3	2	2	3	3	3	3	3	2	3	2	2	3	3	3	2	3	2	1	2	2	2	2	2	2	2	2	2	2	2	2	0	1	1	0	1	1	1	2
852	2	1	1	1	1	1	3	1	1	2	1	1	3	2	2	2	1	1	2	1	1	2	2	2	2	1	2	1	1	0	1	0	1	1	1	0	1	1	0	0	3	0	1	1	1	1	1	1	1
853	2	2	1	1	1	1	2	1	2	2	2	1	2	2	2	2	2	1	2	2	1	1	3	3	2	1	3	3	1	3	2	1	3	3	1	2	2	1	1	1	2	0	1	2	2	1	2	3	1
854	2	2	2	4	3	2	2	3	2	4	2	2	3	2	2	3	1	3	2	3	3	1	3	3	2	2	3	3	1	1	2	2	1	3	2	1	1	3	2	2	2	2	1	0	0	0	2	2	4
855	1	2	3	3	2	1	2	3	2	2	2	1	3	3	3	3	3	3	3	2	1	2	3	2	3	1	2	2	1	2	2	2	2	1	1	1	2	2	2	2	2	0	0	0	1	0	0	2	1
856	1	4	2	3	3	3	3	2	3	2	4	4	3	1	2	4	3	3	4	2	1	3	4	2	1	2	3	2	3	3	2	3	3	2	3	2	3	2	2	1	1	3	2	3	2	2	3	2	1
857	1	4	4	4	4	3	4	3	4	4	4	4	4	3	4	3	2	3	3	2	2	3	2	3	3	2	3	2	2	2	2	3	3	3	3	2	1	2	3	3	3	3	2	2	2	2	1	3	1
858	1	3	3	4	4	3	3	3	2	3	4	3	3	4	4	4	4	2	4	4	3	3	3	3	3	2	3	4	2	2	3	3	3	2	1	3	1	2	2	3	3	3	2	2	2	2	2	3	1
859	1	3	3	4	4	4	4	3	3	3	4	4	4	3	4	2	3	3	4	3	4	3	3	4	3	3	4	2	2	3	2	3	3	3	3	2	2	2	3	3	3	2	1	3	3	3	3	3	1
860	1	4	3	3	2	3	3	4	4	1	4	2	3	3	3	3	2	1	1	1	4	3	2	3	3	2	4	4	3	3	3	2	3	2	2	1	2	1	2	2	2	3	3	3	3	3	3	3	1
861	1	4	2	3	2	4	4	4	3	4	1	3	1	3	1	2	2	3	3	2	4	3	3	3	2	2	1	3	2	2	2	2	1	2	3	2	1	2	2	2	3	3	2	1	2	3	3	3	1
862	1	4	4	2	2	4	4	4	3	4	3	2	3	3	3	4	4	4	2	3	4	3	2	3	2	4	3	3	3	2	3	3	3	3	2	2	3	3	2	2	3	3	2	2	2	1	3	3	2
863	1	3	3	3	3	2	2	3	2	3	3	2	2	2	3	3	3	3	3	2	2	3	3	3	3	2	3	3	2	2	2	2	2	1	1	1	2	1	1	2	1	0	1	1	0	1	0	1	1
864	1	2	2	3	3	2	2	3	3	3	3	2	3	2	3	2	2	3	3	2	3	3	3	3	3	2	2	3	2	1	2	1	2	1	2	1	2	1	2	2	1	2	2	2	1	2	1	2	1
865	1	2	3	4	4	3	3	3	3	4	3	3	3	4	4	3	3	3	4	4	3	2	2	3	4	2	3	3	2	2	3	2	2	2	2	2	2	2	2	2	2	2	2	2	2	2	2	3	1
866	1	4	2	4	4	3	3	2	1	2	4	4	2	2	4	4	4	4	1	4	1	1	3	4	3	1	4	4	3	3	1	3	1	3	3	3	3	3	3	1	3	3	1	3	3	2	3	3	3
867	1	3	3	3	3	4	3	3	3	3	4	3	3	1	3	3	3	3	2	3	3	2	3	4	3	3	3	3	3	0	3	3	3	3	3	0	0	0	2	3	3	0	1	2	2	2	2	3	1
868	1	2	2	2	2	2	2	2	2	2	2	2	2	2	2	2	2	2	2	2	2	2	3	3	2	2	2	2	1	1	2	2	1	1	2	1	2	1	1	1	1	2	1	1	1	1	1	1	1
869	1	4	4	4	4	4	4	4	4	4	4	4	4	4	4	4	4	4	4	4	4	4	4	4	4	4	4	4	3	3	2	2	3	1	1	1	1	3	3	3	3	2	2	2	2	2	2	3	1
870	2	3	3	3	3	2	2	4	3	4	2	1	3	3	3	1	1	2	2	4	4	3	3	3	2	2	3	3	3	1	3	3	2	2	2	2	3	3	3	3	3	3	3	3	0	0	0	3	1
871	2	2	2	4	2	3	2	1	2	3	4	2	3	2	4	2	1	2	3	3	3	2	2	3	2	2	2	3	3	2	2	2	1	2	1	3	2	3	3	3	3	0	0	1	0	0	0	1	2
872	2	3	3	3	3	2	2	3	3	3	2	2	2	2	2	3	3	3	3	3	3	3	3	3	3	2	2	2	2	2	2	2	2	2	2	2	2	2	2	2	2	2	2	2	2	2	2	2	1
873	2	1	3	2	1	3	2	2	2	3	3	3	3	2	1	3	2	1	3	2	1	1	1	3	2	2	3	3	0	1	1	1	2	2	2	2	1	2	2	2	1	3	1	2	1	3	1	3	1
874	2	2	3	4	4	4	3	4	4	4	4	3	3	4	4	4	4	4	4	4	3	3	4	2	4	4	4	4	2	2	3	3	3	3	3	2	3	3	3	3	3	3	3	3	3	3	3	3	1
875	2	1	2	2	2	1	2	2	2	2	2	1	2	2	2	2	2	2	2	2	1	1	3	2	2	1	2	2	2	2	2	2	1	1	2	2	2	2	2	0	0	0	0	0	0	1	1	2	2
876	2	4	3	4	3	2	2	4	3	3	3	2	2	3	3	4	3	3	2	3	2	1	3	3	3	2	3	3	3	2	2	2	2	2	2	1	2	2	2	2	2	0	2	2	1	2	2	2	3
877	2	2	2	3	3	3	2	3	2	3	3	2	2	2	2	2	2	2	3	2	1	1	3	2	2	2	2	3	2	3	3	2	2	2	2	3	2	2	2	2	2	0	1	2	2	2	2	2	2
878	2	4	2	3	3	2	2	3	2	3	2	1	3	4	4	2	3	3	2	3	2	2	3	3	2	2	3	3	3	3	3	3	2	3	3	3	3	3	3	3	3	0	1	0	1	1	1	3	3
879	2	3	3	3	2	2	2	2	2	3	3	2	2	3	3	3	2	3	2	2	2	2	3	3	2	3	3	2	2	3	2	2	2	3	2	3	2	2	2	2	1	0	1	2	1	1	2	2	2
880	2	2	2	2	2	2	3	2	2	2	2	2	3	3	3	1	2	2	2	2	1	1	2	3	2	2	3	3	1	2	2	2	1	1	1	1	2	2	2	2	1	2	3	2	1	2	3	1	1
881	1	1	3	2	3	2	2	1	2	1	2	2	2	2	2	3	2	1	2	1	2	1	1	3	1	2	2	2	2	2	2	2	2	2	2	2	2	2	2	2	2	2	2	2	2	2	2	2	1
882	2	2	3	2	3	3	3	2	2	2	3	3	4	3	3	2	2	2	3	3	3	3	2	2	2	2	3	4	2	3	3	3	2	3	3	3	3	3	2	3	3	1	3	3	3	2	1	3	2
883	2	3	2	3	2	3	2	3	3	3	3	2	3	3	3	3	2	2	2	3	3	2	3	3	3	3	3	2	2	2	3	2	1	2	3	1	2	3	1	2	0	0	2	1	2	1	2	3	3
884	2	3	3	3	4	4	3	3	3	3	4	3	3	2	3	3	2	3	4	4	3	1	3	3	4	3	3	3	3	3	3	2	2	2	3	2	2	2	2	2	3	0	1	1	1	2	0	1	1
885	2	2	3	3	3	3	3	3	3	3	3	3	3	3	3	3	2	3	2	3	3	2	3	3	2	2	3	3	2	2	2	2	2	2	2	2	2	2	2	2	2	2	2	2	1	2	2	2	2
886	2	4	1	1	2	4	2	1	1	2	4	1	3	1	1	1	1	2	3	1	1	1	1	2	2	1	2	2	0	0	0	1	0	1	3	0	1	3	3	1	3	3	0	2	0	3	2	3	1
887	2	2	3	4	3	2	2	4	2	2	3	1	3	2	3	4	2	3	3	2	1	2	3	3	3	2	2	2	1	2	0	1	0	1	2	1	1	1	1	3	3	0	2	0	1	2	3	2	3
888	1	3	3	3	3	3	3	3	3	3	3	3	2	3	3	2	2	2	3	3	2	3	2	4	4	2	3	3	2	3	2	3	2	2	3	3	2	2	1	2	1	1	1	1	1	1	2	2	2
889	1	1	1	1	1	1	1	1	1	1	1	1	1	1	1	1	1	1	1	1	1	1	1	1	1	1	1	1	0	1	0	1	0	1	0	1	0	1	1	0	1	0	1	0	1	1	0	1	5
890	1	4	4	4	2	1	3	4	1	3	1	1	2	4	4	4	4	3	3	4	2	4	4	4	3	2	4	4	2	1	2	2	2	3	2	0	1	2	1	3	2	0	1	1	0	2	0	3	1
891	2	2	2	3	3	2	2	1	3	3	3	2	2	3	3	3	2	2	1	2	2	1	1	2	2	2	2	3	2	2	2	2	1	2	1	2	1	2	1	1	3	0	1	3	1	2	3	2	3
892	2	2	2	4	3	2	3	3	1	2	4	1	3	4	3	2	2	4	1	4	2	1	2	2	3	3	3	4	1	3	1	2	2	2	2	2	2	1	1	1	0	0	0	2	1	1	1	2	1
893	2	3	2	4	4	3	2	1	3	3	3	2	2	1	2	4	1	4	1	2	2	2	2	2	3	1	2	2	1	2	1	0	1	2	2	1	2	2	2	2	3	1	0	3	0	1	3	3	3
894	2	3	3	3	3	2	3	3	2	4	3	1	3	2	3	3	3	3	3	3	2	3	3	3	3	3	3	3	2	3	3	3	3	2	2	2	2	2	2	1	2	0	0	1	0	0	0	2	2
895	2	1	4	4	4	4	4	4	4	4	4	4	4	4	4	4	4	4	4	4	4	4	1	4	4	4	4	4	3	3	3	3	3	3	3	3	3	3	3	3	3	3	3	0	0	0	0	0	1
896	2	3	3	3	3	1	2	3	2	2	2	1	1	3	3	3	3	3	3	2	1	3	3	3	3	1	3	3	1	1	1	2	2	1	2	1	2	2	2	1	0	0	0	0	0	1	0	2	2
897	2	1	1	3	3	2	1	3	1	2	2	2	2	1	2	2	1	2	2	2	1	1	2	2	2	1	2	2	2	3	2	2	1	2	1	3	2	3	1	2	3	1	3	1	1	3	0	3	1
898	2	2	2	3	3	2	2	2	3	2	2	1	2	2	2	2	2	2	2	2	2	2	2	2	2	2	2	3	3	3	3	3	2	2	2	2	1	2	1	3	2	0	1	0	0	1	1	3	2
899	2	2	2	2	2	1	2	2	2	2	3	1	2	3	2	1	1	2	2	4	2	2	3	2	3	1	3	4	3	2	1	2	3	3	2	2	1	2	2	3	3	0	1	2	1	1	3	3	3
900	1	2	2	2	2	2	2	3	2	2	2	2	2	3	3	2	2	3	3	1	2	2	2	2	3	1	2	3	1	2	2	1	2	2	2	2	1	2	1	2	2	0	1	1	2	2	2	2	1
901	1	2	3	4	4	3	2	3	2	4	3	3	3	4	4	4	2	3	2	4	3	2	4	3	3	3	3	4	2	3	2	3	1	2	3	3	3	3	2	2	3	0	1	1	1	1	2	3	1
902	1	2	2	3	2	2	2	2	3	2	2	1	2	2	3	2	3	3	3	3	1	1	2	1	3	2	2	3	2	1	2	2	3	1	2	2	2	2	1	3	2	0	0	0	1	0	1	3	1
903	1	2	2	4	4	2	2	2	4	4	2	2	2	2	2	2	2	3	1	4	4	2	2	2	3	2	2	2	2	2	2	2	2	2	2	2	2	2	2	2	2	2	3	2	3	2	3	2	3
904	1	1	2	3	3	2	2	3	2	3	2	2	2	3	3	3	2	3	2	1	2	1	2	1	3	2	2	3	1	1	1	1	1	1	1	1	2	2	1	2	1	2	2	1	2	1	2	2	1
905	1	2	3	3	4	2	3	3	3	3	3	2	3	3	3	3	2	3	3	3	4	3	3	3	3	3	3	2	2	1	2	1	2	2	2	2	2	3	1	2	1	0	1	1	1	1	1	1	1
906	1	2	2	3	2	3	1	3	1	3	1	3	2	2	3	1	3	4	2	2	3	3	1	3	2	2	3	4	1	2	3	1	0	2	1	3	0	2	1	0	3	1	2	0	2	1	2	0	3
907	1	2	2	2	3	2	4	3	2	3	3	4	2	2	3	3	2	4	4	1	3	3	1	3	2	3	1	3	1	2	1	0	3	0	2	1	1	2	1	2	1	2	1	2	1	3	1	3	4
908	2	3	2	3	3	1	2	3	2	4	3	1	3	3	3	4	4	3	2	2	3	3	2	4	3	2	3	3	2	3	2	2	3	2	2	3	1	2	3	2	2	0	1	1	1	2	2	2	1
909	2	3	2	3	3	2	1	1	1	4	2	1	3	2	4	3	2	2	3	2	1	2	3	3	3	1	3	2	2	3	3	2	3	2	2	3	3	2	3	3	3	0	2	1	1	2	1	3	1
910	2	3	3	3	3	3	3	3	3	3	4	3	3	3	3	3	3	3	3	3	3	2	4	3	3	3	3	3	2	1	2	2	2	2	2	2	2	2	3	3	2	2	1	2	2	2	2	2	1
911	2	1	2	4	2	1	1	1	1	2	2	1	3	1	3	2	1	3	1	1	4	2	2	2	2	1	2	1	1	3	3	3	0	1	2	3	2	2	1	2	0	0	0	0	2	1	3	1	1
912	2	2	2	4	3	3	3	3	1	2	3	2	2	2	3	2	2	3	3	2	3	2	3	3	2	1	4	3	2	3	3	2	1	1	1	2	3	3	1	2	3	0	1	2	2	2	2	3	1
913	2	2	2	3	3	2	2	3	1	3	1	1	3	2	3	3	3	4	3	3	1	2	2	2	3	2	3	3	3	1	2	2	1	3	2	1	2	2	2	3	3	0	2	2	1	2	2	2	2
914	2	2	2	2	2	1	1	2	3	2	2	1	2	3	2	3	2	2	3	1	1	2	2	2	2	2	2	3	2	2	3	2	3	1	2	3	2	1	2	1	3	0	1	1	1	1	1	3	2
915	2	2	3	3	3	3	1	3	2	4	3	3	3	4	4	3	3	1	2	2	3	3	2	1	2	2	1	3	2	3	3	1	2	2	1	2	1	2	3	2	3	0	1	1	1	2	2	2	1
916	1	2	3	3	3	3	3	3	3	3	3	3	3	3	3	3	3	3	3	3	2	3	3	3	3	3	2	2	3	3	4	4	4	3	3	3	4	3	3	4	4	1	1	2	1	1	1	1	2
917	2	2	3	2	2	2	2	2	2	2	2	1	2	2	2	2	2	2	2	2	2	2	2	3	3	2	2	2	3	2	2	3	2	3	2	3	2	3	2	3	3	1	1	3	1	2	2	3	1
918	1	1	1	1	3	1	1	1	1	2	1	1	2	1	1	2	2	2	2	1	1	2	1	2	2	1	1	2	2	2	2	2	2	2	2	2	3	4	2	2	4	1	2	2	2	3	2	2	1
919	2	2	3	3	3	3	3	3	3	3	3	2	3	3	3	3	3	3	3	3	2	1	3	3	3	3	3	3	3	2	3	3	2	2	2	2	2	2	2	2	2	2	2	2	2	2	2	2	3
920	1	1	3	3	3	2	4	3	3	3	2	2	4	4	3	3	3	3	3	3	3	4	4	4	3	2	4	2	3	3	4	4	4	4	4	4	4	4	4	2	1	1	1	2	1	1	2	3	1
921	1	2	2	2	2	2	3	2	3	3	3	2	2	2	2	2	2	3	2	3	2	1	2	3	3	2	2	2	2	3	2	2	2	2	2	3	2	2	2	2	2	2	2	2	2	2	2	2	2
922	1	3	2	3	3	3	3	3	3	3	3	3	3	3	3	3	3	3	3	3	3	3	3	3	3	3	3	3	3	3	3	3	3	3	3	3	3	3	3	3	3	1	2	3	2	2	2	3	2
923	1	2	2	2	2	2	2	2	2	3	4	1	2	3	2	4	2	2	2	3	2	2	3	3	3	2	3	3	2	4	3	3	3	3	3	3	3	3	3	3	3	3	3	4	1	4	4	4	1
924	2	2	2	3	3	2	2	3	2	2	3	2	2	2	2	2	2	3	2	2	2	2	2	2	2	2	2	2	3	2	2	3	2	3	3	2	2	3	4	2	3	3	2	2	2	2	3	4	3
925	1	3	2	3	2	3	3	2	3	3	3	3	3	3	3	3	3	2	2	3	3	1	3	3	2	3	3	3	2	2	2	2	2	2	2	2	2	2	2	2	2	1	1	1	2	2	2	4	2
926	2	2	2	3	2	2	2	3	2	2	2	2	2	2	2	2	2	2	2	2	2	3	3	3	2	2	2	2	2	4	2	2	2	2	3	3	3	2	3	3	4	4	2	3	3	2	3	4	3
927	2	4	4	4	4	4	4	4	4	4	4	4	4	4	4	4	4	4	4	4	4	3	4	4	4	4	3	3	3	3	4	4	4	4	4	4	4	4	4	4	2	1	1	1	1	1	1	4	1
928	2	1	3	2	3	2	2	2	1	2	2	1	2	2	3	2	2	2	2	3	2	2	2	2	3	2	2	3	2	2	3	2	3	4	2	2	2	3	2	4	4	2	4	2	3	2	2	3	3
929	1	2	3	3	3	4	2	2	4	4	4	4	3	4	2	1	1	2	2	4	1	3	1	2	1	4	4	2	3	2	2	3	4	2	3	3	2	4	2	2	2	4	2	4	2	4	2	3	3
930	2	2	3	2	2	2	2	2	1	3	2	2	2	2	2	2	2	2	2	2	1	2	2	2	2	2	2	2	2	2	2	2	2	2	2	2	2	2	2	2	2	1	2	2	3	3	3	3	1
931	2	2	3	3	3	2	2	2	3	3	2	2	3	2	3	4	2	2	2	3	3	2	3	2	2	2	2	1	4	2	3	3	3	3	2	2	3	3	3	4	4	2	4	2	1	4	4	4	2
932	2	2	2	2	2	2	2	2	2	2	2	2	2	2	2	2	2	2	2	2	2	2	2	2	2	2	2	2	2	2	2	2	2	2	2	2	2	2	2	2	2	2	2	2	2	2	2	4	2
933	2	2	2	2	2	2	2	2	2	2	2	2	2	2	2	2	2	2	2	2	2	3	3	2	2	2	2	2	2	2	2	2	2	2	2	2	2	2	2	2	2	1	2	2	2	2	2	2	2
934	2	2	2	3	2	2	3	2	3	2	4	4	4	3	2	2	2	2	2	2	2	2	2	2	2	3	3	3	2	3	2	2	4	3	2	3	1	1	3	3	3	2	3	4	2	3	3	3	1
935	2	2	3	1	2	2	2	2	2	2	3	2	2	4	3	2	2	3	3	3	2	1	3	3	3	3	2	2	3	3	4	4	2	3	4	4	2	3	3	2	2	2	3	3	2	4	3	3	1
936	2	2	2	3	2	2	2	2	2	3	1	1	3	2	2	3	2	2	3	2	1	2	3	3	2	3	2	2	3	3	3	2	3	2	2	3	2	2	2	2	2	1	2	2	1	2	1	3	2
937	1	4	4	4	4	2	4	3	4	4	4	4	4	4	4	4	3	4	4	4	4	4	4	4	4	3	4	4	2	1	4	2	1	1	1	1	1	2	3	3	1	4	1	2	1	2	1	2	1
938	1	2	1	3	3	2	2	2	2	3	3	1	3	2	2	2	2	2	2	2	1	2	1	3	2	1	2	2	2	2	3	3	3	3	2	4	2	3	2	2	4	1	4	4	3	4	4	3	1
939	1	2	2	2	2	2	2	2	2	2	2	2	2	2	2	2	2	2	2	2	2	2	2	2	2	2	2	2	2	2	2	2	2	2	2	3	3	2	2	2	2	2	2	2	2	2	2	2	1
940	2	3	2	2	2	3	4	2	3	4	3	2	3	4	4	2	3	2	2	3	3	3	2	2	2	2	3	3	1	4	3	3	3	3	2	1	1	3	2	2	3	3	3	1	2	3	3	2	4
941	2	1	1	3	2	1	1	2	2	2	2	2	1	1	1	1	2	2	2	2	2	1	1	1	2	2	1	1	3	2	2	2	2	2	1	2	2	2	2	2	2	1	1	1	1	1	1	1	1
942	2	3	3	3	3	3	3	3	3	3	3	3	3	3	3	3	3	3	3	3	3	3	3	3	3	3	3	3	3	3	3	3	3	3	3	3	3	3	3	3	3	3	3	3	3	3	3	3	3
943	2	2	2	4	3	1	2	3	3	3	2	2	2	2	3	2	2	3	3	2	1	3	3	2	3	2	3	2	4	3	3	2	3	2	3	2	2	2	1	2	1	1	3	2	1	3	2	2	1
944	2	3	2	3	3	2	2	3	2	4	2	2	3	2	3	3	2	3	3	3	2	3	3	3	2	2	3	3	2	3	2	3	3	3	2	4	3	3	2	3	2	1	1	1	2	1	1	2	2
945	2	4	4	3	4	4	4	4	4	4	4	4	4	4	4	4	4	4	4	4	4	4	4	4	4	4	4	4	4	4	4	4	4	4	4	4	4	4	4	4	4	4	4	4	4	4	4	4	1
946	1	3	3	3	3	3	3	3	3	3	3	3	3	3	3	3	3	3	3	3	3	3	3	3	3	3	3	3	4	4	4	4	4	4	4	4	4	3	4	4	4	1	1	1	1	1	1	1	1
947	2	2	2	2	2	2	2	2	2	2	2	2	2	2	2	2	2	2	2	2	2	2	2	2	2	2	2	2	2	2	2	2	2	2	2	2	2	2	2	2	2	2	2	2	2	2	2	2	2
948	1	2	3	3	3	3	3	3	3	3	3	3	3	3	3	3	3	3	3	3	3	3	3	3	3	3	3	3	3	3	3	3	3	3	3	3	3	3	3	3	3	3	3	3	3	3	3	3	4
949	2	2	2	3	3	2	2	3	2	3	2	1	2	3	3	3	3	3	3	2	2	3	2	3	2	2	2	2	2	3	3	2	3	3	2	3	3	3	3	3	2	1	1	1	1	1	1	2	2
950	2	3	3	3	3	2	2	3	2	3	2	2	2	2	3	3	3	3	3	3	2	3	3	3	3	2	3	2	2	2	3	3	3	2	3	3	3	3	2	3	3	1	1	1	2	2	2	2	2
951	1	1	1	1	1	1	1	1	1	1	1	1	1	1	1	1	1	1	1	1	1	1	2	1	1	1	1	1	1	1	1	1	1	1	1	1	1	1	1	1	1	2	1	2	1	2	1	1	1
952	1	2	2	3	3	3	2	3	3	3	2	2	2	3	3	2	2	3	3	3	2	1	2	3	3	2	3	3	3	3	3	1	1	2	4	1	1	2	4	2	3	1	2	1	1	2	4	1	3
953	1	3	3	4	4	3	2	4	3	3	4	4	4	3	4	4	3	3	4	3	3	3	3	3	4	2	3	2	3	2	3	4	4	4	3	2	3	4	4	4	4	1	3	1	1	1	1	2	1
954	2	2	2	2	2	1	2	2	2	2	2	1	2	2	2	2	2	2	2	2	2	2	2	2	2	2	2	2	2	2	2	2	2	2	2	2	2	2	2	2	2	1	2	2	2	2	2	2	2
955	1	2	2	4	2	1	3	3	3	3	1	1	3	3	4	4	3	3	3	3	2	4	2	2	4	3	3	3	3	1	4	4	4	4	3	4	4	4	1	4	4	1	1	1	1	2	4	4	2
956	2	2	3	3	3	2	2	3	2	3	2	2	2	2	2	4	3	3	3	2	3	2	4	4	3	2	2	2	3	3	3	3	3	3	3	3	3	3	3	3	3	2	2	2	2	2	2	2	3
957	2	2	3	3	3	3	3	3	3	3	3	2	3	3	3	3	3	3	3	3	2	2	3	3	3	2	3	3	2	2	3	4	3	3	3	2	2	2	2	3	2	1	1	1	1	1	1	2	1
958	1	2	3	3	3	2	3	3	3	3	3	2	3	2	3	3	3	3	3	3	3	3	3	3	3	2	3	3	2	2	3	2	3	3	3	2	2	2	3	3	2	1	2	1	2	2	1	3	1
959	1	4	4	4	4	3	3	4	4	4	3	2	4	4	3	4	4	4	4	4	4	4	4	4	4	4	3	4	3	3	3	4	3	2	3	3	4	3	3	4	2	1	1	1	2	1	1	3	2
960	2	2	3	4	4	2	3	3	3	4	2	2	3	4	4	4	4	3	4	4	4	3	1	3	4	3	4	3	3	4	4	4	4	4	4	3	4	3	4	4	4	1	2	3	1	1	1	4	1
961	2	2	3	3	2	1	2	3	3	3	1	2	3	3	3	3	2	3	2	2	3	1	3	2	2	2	3	2	3	2	2	1	3	2	2	2	1	2	1	2	2	0	1	1	0	0	2	1	1
962	2	2	3	3	3	3	2	2	2	3	2	3	2	3	2	2	3	3	2	2	3	2	2	3	3	2	3	3	2	2	2	2	1	2	1	2	2	1	2	1	2	1	2	1	1	2	2	2	2
963	2	3	3	4	3	3	2	3	2	3	4	2	3	2	3	3	2	3	3	3	2	3	3	3	3	2	3	3	3	3	3	3	2	3	2	2	2	3	3	3	3	0	1	1	1	2	1	3	1
964	2	1	1	2	2	1	2	1	2	3	2	1	2	2	2	2	2	3	2	1	1	2	3	1	2	1	2	3	1	2	2	2	1	2	2	2	2	1	3	1	1	0	0	0	0	1	1	1	1
965	2	2	1	3	3	2	2	3	1	3	2	1	3	2	3	3	1	2	3	1	3	1	3	3	2	2	3	3	3	3	2	2	1	2	1	2	2	1	3	2	3	0	1	1	0	0	0	2	2
966	2	3	2	3	3	3	1	3	2	4	3	2	2	1	2	2	2	2	1	2	1	1	3	2	2	2	2	3	2	1	2	3	2	1	1	2	1	2	2	3	3	0	1	0	0	2	1	3	1
967	2	3	2	4	3	2	2	3	3	1	2	1	3	2	2	3	3	2	1	3	2	3	3	2	2	2	3	3	2	2	3	3	0	2	1	2	1	0	2	1	2	1	2	2	2	2	2	3	3
968	2	2	2	2	2	2	2	2	1	3	3	1	2	3	3	2	2	2	3	3	1	2	2	2	2	2	3	3	2	1	2	2	2	1	2	2	3	2	1	2	2	0	1	1	1	1	1	2	3
969	2	3	2	3	2	2	1	2	2	2	3	2	2	2	3	3	2	2	2	3	2	1	3	2	2	2	4	3	2	2	2	2	2	2	2	1	2	2	2	3	2	0	1	1	1	1	2	3	2
970	1	3	2	4	3	2	2	2	3	3	3	1	2	3	3	3	3	2	2	2	2	2	2	2	3	2	3	3	2	1	1	1	2	2	1	3	2	2	2	1	3	0	1	2	2	1	3	2	2
971	1	2	3	4	4	4	3	1	3	3	4	4	3	3	3	3	2	3	2	3	3	3	3	3	2	1	2	3	3	3	3	3	3	3	3	2	2	1	0	1	0	0	0	0	1	2	2	3	1
972	1	3	2	2	1	2	2	1	3	2	4	3	2	2	3	3	2	4	2	4	3	4	2	2	3	2	3	2	3	0	1	1	2	2	1	0	2	1	2	3	1	0	1	0	0	1	1	2	2
973	1	3	2	3	3	3	3	4	4	3	3	2	2	2	3	3	2	1	2	4	2	3	3	4	2	2	3	4	3	3	2	0	0	1	0	2	1	2	2	1	1	0	1	2	1	1	3	2	1
974	1	4	2	4	3	2	1	1	1	2	2	1	2	1	3	4	2	3	4	2	2	2	2	2	3	2	4	2	3	0	1	1	2	0	1	0	1	2	1	3	2	0	1	0	1	3	2	2	2
975	1	3	3	3	3	3	3	3	3	3	3	3	3	3	3	3	3	3	3	3	3	3	4	3	3	3	3	3	2	2	2	2	2	2	2	2	2	2	2	2	2	0	1	1	0	1	1	2	1
976	2	2	2	3	3	3	3	3	3	3	3	3	3	3	3	3	3	3	3	3	3	3	3	3	3	2	3	3	2	2	2	2	2	2	2	2	1	2	1	2	1	0	0	0	0	0	0	2	2
977	2	3	3	3	4	2	2	1	3	4	3	3	2	3	3	2	2	2	3	3	2	1	2	3	3	3	2	2	2	1	2	2	3	3	0	2	2	0	0	0	2	0	0	0	0	0	0	3	2
978	2	2	2	3	2	1	2	3	1	2	2	1	2	2	2	2	2	3	2	2	2	3	2	2	2	2	2	2	1	3	2	2	1	1	2	1	1	2	1	2	1	0	0	0	1	1	1	2	1
979	2	1	1	3	3	2	1	2	2	3	2	1	2	2	3	2	1	2	1	3	3	2	3	2	1	2	2	3	3	1	2	1	1	2	2	2	1	2	2	2	1	0	2	3	1	1	3	3	4
980	2	3	1	3	3	1	2	2	2	3	2	2	2	3	2	3	3	2	1	2	1	2	2	2	2	2	1	2	2	3	3	3	3	2	1	3	2	2	1	2	3	0	0	2	2	1	2	3	1
981	1	3	2	3	3	2	3	3	3	3	3	3	3	3	3	3	3	3	3	3	2	3	3	3	3	2	3	3	1	1	2	2	2	0	2	0	2	2	2	2	0	0	0	0	0	0	0	2	1
982	2	3	3	3	3	3	2	3	2	3	3	2	3	1	2	3	2	3	2	3	1	2	3	2	3	2	3	3	3	2	1	2	2	2	2	3	3	3	1	3	2	2	1	0	0	3	3	3	3
983	2	2	2	3	2	2	2	2	2	3	2	2	2	2	2	3	2	2	2	3	3	2	2	2	2	2	2	2	2	2	1	1	2	1	3	2	1	2	2	2	2	0	1	1	1	0	1	1	1
984	2	2	2	3	3	2	3	2	2	3	2	1	2	2	2	2	2	3	3	2	3	4	4	2	3	1	3	3	3	3	3	2	0	3	3	3	3	3	3	3	0	0	0	0	0	3	0	3	1
985	2	2	3	4	3	2	2	3	1	3	3	1	2	2	3	2	2	4	2	1	2	2	3	3	3	2	3	1	1	3	1	3	3	2	0	1	2	3	1	3	3	0	2	1	1	0	2	3	1
986	2	4	1	3	2	2	2	2	3	3	3	2	3	3	3	2	1	3	2	2	2	2	2	2	3	1	2	4	3	2	3	3	2	2	1	3	3	2	2	2	1	0	1	0	1	0	1	2	1
987	2	1	2	3	2	1	1	2	1	3	2	1	2	2	2	2	2	2	2	2	1	2	2	2	2	1	2	3	2	2	1	1	1	1	2	2	1	1	1	1	1	1	1	0	1	1	1	1	2
988	2	2	3	3	3	3	2	3	3	3	3	2	2	3	3	3	3	3	3	3	3	2	4	3	3	2	3	3	3	1	1	2	1	1	2	2	2	2	2	2	2	2	1	1	0	0	0	3	2
989	2	2	2	4	3	3	2	3	2	3	2	3	3	2	3	3	3	3	3	3	2	2	3	3	3	3	3	3	2	2	3	3	2	2	2	2	1	2	2	1	2	1	0	0	1	0	0	1	2
990	2	2	3	3	2	3	2	2	2	3	3	2	2	2	2	2	2	2	2	2	2	3	2	3	2	2	2	2	1	2	1	1	1	2	1	1	1	1	1	1	2	0	2	2	1	1	2	2	2
991	1	2	3	3	2	3	3	3	3	3	2	3	3	3	3	3	3	2	3	4	3	3	3	3	3	2	3	4	2	1	3	2	1	2	2	1	2	1	2	3	1	0	2	1	1	1	1	2	2
992	1	2	3	4	2	3	2	3	2	2	3	4	1	1	1	2	2	3	3	3	2	3	2	2	2	3	2	3	2	0	2	3	3	2	2	0	2	3	3	3	3	0	1	2	2	1	1	2	1
993	1	2	3	3	3	2	3	2	3	3	2	2	3	3	3	3	3	2	3	2	3	2	2	3	3	2	3	3	1	1	2	3	2	2	2	1	1	2	2	1	0	0	0	1	1	1	0	3	1
994	1	3	1	2	3	2	2	1	3	3	3	2	2	2	3	2	2	2	3	3	1	2	2	2	2	1	2	3	3	1	3	2	1	2	2	1	2	2	2	3	2	0	1	0	0	1	1	2	1
995	1	2	2	3	3	2	2	2	2	3	3	3	3	3	3	2	3	3	3	2	2	3	3	3	2	3	3	2	1	0	2	2	0	3	2	1	2	1	1	1	0	1	0	0	0	0	1	0	1
996	1	3	2	3	4	2	3	2	2	3	2	2	3	3	2	3	3	3	4	3	2	4	3	3	4	2	3	3	3	2	3	1	1	0	3	3	3	3	2	1	3	0	1	2	2	0	1	3	1
997	1	2	2	2	2	2	2	2	2	2	2	2	2	2	2	2	2	2	2	2	2	2	2	2	3	2	2	2	1	1	1	1	1	1	1	1	1	1	1	1	1	1	1	1	1	1	1	1	1
998	1	3	1	3	2	2	1	2	2	2	4	1	2	1	2	1	2	1	2	3	2	4	3	2	2	1	2	2	3	2	2	2	2	2	1	2	1	2	0	1	3	0	1	1	1	1	2	2	1
999	1	2	2	3	2	2	2	2	2	2	2	2	2	2	2	3	2	2	2	2	2	2	2	2	2	2	2	2	0	0	2	2	2	1	2	2	2	2	2	2	2	2	2	2	2	1	2	2	1
1000	1	3	3	3	3	3	3	3	3	3	3	3	3	3	3	3	3	3	3	3	3	3	3	3	3	3	3	3	2	1	2	2	3	2	2	3	3	2	1	2	2	0	2	2	1	2	2	2	1
1001	1	3	2	2	3	2	1	4	2	3	3	2	2	3	2	2	2	3	2	3	2	3	2	3	2	2	2	3	3	1	1	2	3	2	1	1	2	2	1	2	2	0	1	0	1	2	2	2	1
1002	1	3	3	3	3	3	3	3	2	4	3	2	3	4	4	2	2	3	3	3	2	2	2	3	3	2	2	3	1	1	2	1	1	1	2	2	1	2	3	1	2	0	1	1	0	0	0	1	1
1003	2	4	4	4	4	2	4	4	2	4	2	1	4	3	4	4	4	4	4	3	4	4	4	4	4	4	4	4	3	3	3	3	3	3	3	3	3	3	3	3	3	0	0	0	0	0	0	0	3
1004	2	2	2	2	2	2	2	2	2	2	2	3	2	2	3	2	2	2	2	3	2	1	2	2	2	1	2	2	2	2	1	1	1	1	2	2	1	2	1	1	2	0	1	1	1	1	2	2	2
1005	2	1	3	2	1	1	2	2	2	3	1	1	2	3	2	2	2	3	2	2	3	2	4	2	3	1	3	4	1	2	1	2	1	2	3	1	3	2	1	3	2	1	3	2	2	1	3	2	1
1006	2	2	2	3	2	4	3	2	3	3	3	3	2	2	2	2	3	3	2	3	2	2	3	2	3	2	2	2	1	3	2	1	2	1	2	2	2	1	1	2	0	1	2	1	1	2	1	1	1
1007	2	2	3	3	3	3	2	3	2	3	1	2	3	2	3	4	2	3	2	2	2	2	3	2	2	2	2	1	2	2	3	1	2	0	1	0	1	2	2	1	2	0	0	1	2	2	2	0	1
1008	2	3	1	3	3	3	2	2	3	3	3	2	3	2	2	3	2	3	3	3	2	3	2	2	3	2	3	3	1	2	2	2	1	1	2	2	2	3	2	1	2	2	1	3	2	3	2	2	1
1009	2	1	4	4	4	2	3	1	4	4	4	3	3	3	4	3	2	3	4	4	4	3	3	4	4	3	3	3	2	1	0	0	3	3	3	0	1	3	3	3	3	1	3	0	0	3	0	0	1
1010	2	2	2	4	3	2	2	2	4	3	2	3	2	2	3	2	2	3	3	3	2	2	2	2	2	2	2	2	1	1	2	1	1	1	1	0	1	1	1	1	1	0	0	1	0	1	2	2	1
1011	2	2	2	3	2	2	2	3	2	3	2	2	3	3	3	3	2	2	2	2	2	2	2	2	3	2	3	3	1	2	3	3	2	2	1	1	1	1	1	2	3	0	2	1	1	2	2	2	2
1012	1	3	2	4	2	2	1	3	2	3	2	1	3	2	2	4	3	3	3	2	2	2	3	3	4	3	2	3	3	1	3	2	1	3	1	3	2	1	0	0	0	0	1	1	1	1	2	1	2
1013	2	2	2	3	3	2	3	3	3	3	3	3	2	3	3	3	3	3	3	3	3	2	1	2	3	3	2	3	1	2	2	2	0	1	1	2	2	2	2	1	2	0	1	1	1	1	0	2	2
1014	2	2	2	2	2	2	2	2	2	2	2	1	2	2	2	2	2	2	2	2	2	1	2	2	2	2	2	2	2	2	2	2	1	2	2	2	2	2	1	1	1	0	1	1	1	1	1	2	2
1015	2	2	3	3	2	2	2	3	3	3	3	2	3	2	2	3	3	3	4	3	2	1	3	3	3	2	3	3	1	1	3	2	3	1	3	1	2	3	1	2	3	0	2	2	0	2	1	2	2
1016	1	2	1	2	3	1	2	2	2	3	1	1	2	2	2	2	2	2	2	2	2	3	1	2	2	1	3	3	3	1	1	1	1	1	2	1	3	3	0	3	3	2	3	2	2	2	1	3	3
1017	1	3	3	3	3	3	3	3	3	3	3	3	3	3	3	3	2	2	3	3	3	2	2	3	3	3	3	3	2	2	2	2	1	2	2	3	2	2	2	2	1	2	1	0	2	1	0	2	3
1018	2	2	3	4	4	4	4	4	3	4	3	4	4	4	4	4	3	4	3	4	4	3	4	4	4	4	4	4	3	1	2	3	3	3	3	2	3	3	3	2	3	0	2	3	1	3	1	3	2
1019	1	2	3	3	3	2	2	3	3	3	2	2	2	2	2	3	3	3	3	3	2	3	3	3	3	2	2	2	2	2	3	3	3	1	1	1	2	1	2	1	2	0	0	0	0	0	2	2	2
1020	2	2	2	2	2	2	4	3	3	3	2	1	2	1	2	4	2	4	4	3	3	1	2	2	4	2	2	2	2	2	2	1	2	1	1	3	1	1	2	3	3	0	1	0	1	1	2	1	3
1021	1	3	2	3	3	3	2	3	3	3	3	2	2	2	2	3	2	3	3	2	2	3	3	2	3	2	3	2	3	2	2	2	3	2	2	2	2	2	3	3	3	2	2	1	2	2	2	3	2
1022	1	3	4	3	3	4	3	3	4	3	4	3	3	4	3	4	4	3	3	3	4	3	4	4	4	4	4	3	3	3	3	3	2	2	2	3	3	3	3	3	3	3	3	3	3	3	3	3	1
1023	1	2	2	3	3	3	2	3	3	2	3	3	2	3	3	2	2	2	3	2	3	2	2	2	3	2	2	3	2	2	1	1	2	1	2	2	1	2	1	1	2	0	2	2	1	1	1	2	1
1024	1	3	4	4	4	3	4	4	3	3	3	1	4	1	4	3	3	4	4	4	3	3	4	4	4	4	4	4	2	2	2	2	2	2	2	0	2	2	2	2	2	0	1	1	1	1	0	3	1
1025	2	1	1	2	2	2	2	1	2	2	1	2	2	1	1	2	1	4	3	2	1	1	2	1	2	1	2	3	1	3	2	1	1	3	1	1	1	1	1	3	0	0	0	0	0	1	2	3	2
1026	1	3	3	4	3	4	3	4	3	3	3	3	4	4	4	3	2	4	3	3	4	4	4	4	4	3	4	3	2	2	3	3	2	3	3	3	3	3	3	3	1	0	0	0	1	0	0	1	3
1027	1	3	3	3	3	3	3	3	3	3	3	3	3	3	3	3	3	3	3	3	4	4	4	3	3	3	3	3	3	1	3	3	1	2	3	1	2	2	2	3	2	0	2	1	0	0	1	0	1
1028	2	4	3	4	4	2	2	4	4	4	3	3	4	3	4	3	2	3	2	4	3	4	4	4	3	3	3	3	3	3	2	2	1	3	2	2	1	1	2	2	3	0	0	1	0	2	3	3	1
1029	2	2	2	3	3	2	2	2	2	2	3	1	2	1	3	3	2	3	2	1	1	2	2	3	3	2	2	2	1	1	1	1	1	1	1	2	2	2	1	2	2	1	2	1	2	2	1	1	2
1030	2	2	3	3	3	4	2	3	3	4	2	3	4	3	4	2	3	2	2	3	2	2	3	2	3	3	3	4	2	2	3	3	2	2	2	3	2	1	3	2	3	2	3	2	3	2	3	2	2
1031	1	3	2	3	2	3	2	4	2	3	3	3	3	3	2	2	2	2	3	3	2	2	2	2	3	2	2	2	1	0	2	1	1	1	2	1	2	3	2	1	2	2	1	2	3	1	2	2	3
1032	1	3	2	3	2	3	3	3	3	2	2	3	2	3	2	3	2	2	2	3	3	3	2	3	3	2	2	3	1	2	2	1	2	1	1	2	1	2	1	2	2	0	0	1	1	1	0	0	2
1033	2	2	2	2	2	2	3	2	2	2	2	2	3	2	3	2	2	2	3	2	2	2	1	2	2	2	3	2	2	2	2	3	2	2	2	2	2	2	3	3	2	2	0	1	1	1	2	2	3
1034	2	2	3	2	3	2	2	3	2	3	2	1	3	3	3	3	2	2	3	3	3	2	2	2	2	2	3	3	3	3	2	2	3	2	2	2	2	2	2	2	2	0	0	0	0	0	1	3	2
1035	2	1	2	3	3	2	3	3	1	3	1	2	3	3	3	4	3	3	3	3	2	4	3	2	3	4	3	3	3	3	3	2	2	2	2	2	2	2	3	3	0	0	0	0	1	0	0	3	2
1036	2	3	4	4	3	3	4	3	2	3	4	2	4	3	4	4	4	4	4	4	3	2	4	3	4	3	3	4	1	3	3	3	2	1	3	1	2	3	1	1	1	0	1	1	0	0	0	1	1
1037	2	2	2	3	3	3	4	4	2	3	3	2	2	4	4	2	2	4	2	4	4	3	2	2	4	1	2	4	1	3	1	1	2	2	3	1	2	3	1	2	3	0	0	0	0	0	1	2	1
1038	2	2	2	3	3	1	2	2	3	3	2	2	2	3	4	3	2	3	3	3	3	2	3	3	3	2	3	4	1	3	3	2	2	2	3	3	2	1	2	1	3	0	1	1	1	2	1	2	1
1039	2	1	1	4	3	2	3	3	2	4	2	2	2	3	2	3	2	3	3	3	2	3	3	2	2	1	3	3	1	3	2	2	1	2	3	3	2	3	1	1	1	0	2	1	2	1	1	2	2
1040	2	2	3	3	3	2	3	2	2	3	2	1	3	2	3	3	3	4	4	3	2	3	3	3	3	2	3	3	2	2	3	1	2	1	3	1	2	2	1	3	0	0	0	0	0	0	0	1	1
1041	1	2	3	3	2	3	2	2	2	3	4	4	3	3	3	3	2	3	2	3	2	1	3	2	3	1	3	2	2	2	2	2	3	2	3	2	1	3	2	2	2	0	2	3	1	3	2	2	2
1042	1	3	1	3	2	3	2	3	3	2	3	3	2	3	2	2	2	2	4	3	2	3	2	2	3	2	3	3	3	2	2	1	2	2	2	3	1	2	2	1	2	1	1	2	1	2	2	2	1
1043	1	2	2	2	2	2	2	2	2	2	2	2	2	3	3	2	2	2	2	2	1	2	3	2	2	1	3	3	1	1	2	2	1	2	2	1	2	2	2	2	2	2	1	2	2	2	2	2	1
1044	1	2	3	3	2	3	2	2	3	2	2	2	3	2	3	3	3	2	2	3	2	2	3	3	3	2	2	2	1	2	1	2	1	2	1	2	2	2	2	2	1	1	1	1	1	2	2	2	2
1045	1	3	3	3	3	3	3	2	3	3	3	2	3	3	3	3	2	3	3	3	3	2	3	3	3	3	3	3	3	3	3	3	3	3	3	1	3	3	2	3	3	0	1	2	1	0	0	3	1
1046	1	2	3	3	3	3	2	3	3	4	3	2	2	4	3	3	3	3	3	3	2	3	3	3	3	2	3	3	2	2	2	3	2	2	3	2	2	3	2	2	2	1	2	2	2	1	1	2	1
1047	2	2	2	3	3	2	2	2	3	3	3	2	2	2	2	1	2	2	3	3	3	2	3	2	3	2	3	3	2	2	2	2	2	2	2	2	2	2	2	1	2	0	2	2	1	2	1	2	1
1048	2	2	2	3	2	3	2	3	3	2	3	2	2	2	3	3	2	3	2	3	2	2	3	3	2	2	2	3	1	2	2	2	1	1	2	1	1	1	2	2	2	0	1	1	2	2	2	2	1
1049	2	2	3	3	3	2	1	3	3	3	1	1	2	2	2	3	3	3	2	3	2	1	2	2	3	1	2	2	1	3	2	2	2	2	3	1	1	1	2	2	2	0	1	1	1	2	1	3	1
1050	2	3	3	4	3	2	3	3	3	4	2	1	3	4	4	2	2	2	3	3	2	2	3	3	2	3	3	2	1	1	2	2	2	2	1	2	1	2	1	2	3	0	1	1	1	1	1	2	3
1051	2	2	1	3	2	1	1	3	1	2	3	1	2	1	2	2	2	3	3	1	1	2	2	2	3	1	2	3	1	2	3	2	3	1	3	3	2	3	1	2	2	0	0	1	0	0	1	2	3
1052	1	2	3	3	3	3	2	3	3	3	3	3	3	3	3	3	3	2	3	3	3	3	3	3	3	2	3	3	3	3	2	3	1	2	2	2	2	2	3	2	3	2	1	0	0	0	1	2	3
1053	1	2	3	4	4	3	3	4	4	3	2	1	3	3	3	3	2	4	3	3	2	4	4	3	4	2	4	2	3	3	3	3	3	1	3	3	2	2	1	1	2	0	0	0	0	0	0	1	2
1054	2	1	3	3	3	3	3	3	3	3	3	3	3	3	3	3	3	3	3	3	3	1	3	3	3	3	3	3	2	2	2	2	1	2	2	2	2	3	2	3	3	0	1	2	1	2	1	3	3
1055	2	2	3	3	3	3	3	3	1	3	3	3	3	2	2	2	3	3	3	3	3	3	3	3	3	2	3	3	3	2	2	2	2	2	1	2	2	0	2	2	1	0	0	0	0	1	0	1	2
1056	2	1	2	2	2	1	2	2	2	2	2	1	2	2	2	2	1	2	2	2	1	1	2	2	2	1	2	2	1	2	2	1	1	1	1	2	2	2	1	1	1	0	1	0	1	1	0	1	2
1057	2	2	3	3	2	2	2	3	2	3	2	1	2	3	2	2	3	3	3	3	3	1	3	3	2	2	2	2	1	2	1	1	3	1	1	2	3	3	1	2	2	0	1	1	1	1	1	2	1
1058	2	2	2	2	2	2	2	2	2	2	2	2	2	2	2	2	2	2	2	2	2	2	3	2	2	2	2	2	1	2	1	1	2	1	1	2	1	1	2	1	3	1	1	1	0	0	1	2	3
1059	2	1	4	4	4	3	4	3	3	4	4	4	4	3	3	4	3	3	4	4	3	2	2	4	2	3	4	4	3	2	2	3	3	3	2	2	2	1	1	0	3	0	0	0	0	2	0	3	2
1060	2	2	2	2	2	2	2	2	2	2	2	1	2	1	2	2	2	2	2	2	2	2	2	2	2	2	2	2	2	3	3	3	3	3	3	3	3	3	2	2	3	0	1	2	0	1	1	2	1
1061	1	3	3	3	3	2	2	2	2	3	3	3	2	3	3	3	2	3	3	3	2	3	3	3	2	3	3	3	2	2	2	2	2	2	2	2	2	2	2	2	1	0	0	0	1	0	0	0	1
1062	1	2	2	2	2	2	2	2	2	2	2	2	3	2	2	3	2	2	2	2	2	2	3	2	2	2	2	2	2	1	2	2	2	2	1	1	1	1	1	1	3	1	1	1	2	2	2	2	2
1063	1	3	2	2	2	3	3	2	2	3	2	2	2	2	3	3	3	3	2	2	3	3	2	3	3	3	3	2	1	2	2	2	2	1	2	1	1	1	1	1	1	0	2	2	2	3	2	3	2
1064	1	2	3	3	3	2	3	3	3	2	3	3	2	3	3	3	3	3	3	2	2	2	2	2	3	2	3	2	2	2	2	2	2	2	2	2	2	2	2	2	1	0	0	0	2	1	0	0	1
1065	1	2	2	2	2	2	2	2	2	2	2	2	2	2	2	2	2	2	2	2	2	2	2	2	2	3	2	2	1	2	2	2	1	1	1	1	2	1	1	2	1	1	1	1	1	1	1	1	2
1066	1	3	2	3	3	3	3	3	3	3	3	3	2	3	3	2	3	3	3	3	3	2	3	3	3	3	3	3	2	2	2	2	3	3	3	2	2	2	2	2	2	0	2	3	1	1	2	2	2
1067	1	1	2	4	2	3	2	2	2	2	4	2	2	2	2	4	2	2	1	2	2	1	3	2	2	2	2	3	3	2	2	1	3	3	0	2	0	3	3	3	2	0	2	3	1	2	3	3	2
1068	2	2	2	2	3	2	2	2	3	4	3	2	2	3	4	2	2	2	4	2	2	1	2	3	2	1	2	2	1	3	2	2	3	2	0	1	1	0	1	2	3	0	2	0	1	1	2	3	2
1069	2	2	2	2	2	1	2	2	1	1	1	1	2	3	3	2	2	2	2	1	1	3	3	2	2	2	2	3	1	1	3	1	1	2	2	2	2	2	1	2	2	0	1	1	2	2	2	3	2
1070	2	3	4	4	3	2	2	2	2	3	2	1	2	3	3	4	3	2	2	2	3	2	3	2	3	2	2	1	3	0	2	3	2	1	2	0	2	2	2	3	3	0	1	1	1	3	2	3	4
1071	2	4	4	4	4	4	4	4	4	4	4	4	4	4	4	4	4	4	4	4	4	4	4	4	4	4	4	4	2	0	3	3	2	1	3	1	3	3	2	3	3	0	1	1	0	0	0	3	1
1072	2	2	2	3	3	2	2	4	2	4	3	2	4	3	3	2	2	2	2	4	2	3	3	3	3	3	3	3	2	3	3	3	3	3	3	3	3	3	3	3	3	0	1	1	2	1	1	2	2
1073	2	2	2	3	3	2	2	4	2	3	3	2	2	1	2	2	2	3	2	2	2	2	2	2	2	1	3	3	2	2	2	1	1	2	2	2	1	3	3	2	3	1	1	2	1	1	1	2	1
1074	2	3	2	3	3	2	1	4	2	3	3	1	2	2	3	3	2	2	2	2	1	2	2	1	3	1	2	3	3	2	1	2	1	3	2	2	1	1	2	1	2	0	0	0	0	1	0	0	4
1075	2	2	3	4	4	3	3	3	2	3	4	3	4	4	3	4	2	3	3	2	1	1	2	3	2	2	3	4	2	3	1	3	0	1	1	3	3	3	3	1	3	0	1	1	3	0	1	3	3
1076	2	2	2	3	2	3	2	1	3	3	4	2	3	3	3	1	1	3	2	3	1	1	3	2	3	1	3	2	1	2	1	1	1	3	2	1	0	2	2	1	2	0	0	0	0	1	0	2	1
1077	2	2	1	2	3	1	1	3	2	3	3	2	3	2	2	1	1	2	1	3	2	2	1	2	2	1	3	3	1	3	1	1	2	1	1	3	1	2	2	1	3	0	1	0	0	0	1	3	1
1078	2	2	2	3	2	1	1	2	1	3	2	1	2	1	2	3	2	2	2	2	1	1	2	3	3	1	2	3	2	3	1	1	1	2	1	2	2	2	1	1	1	0	1	0	0	1	0	1	2
1079	2	2	3	4	3	3	2	3	2	3	3	2	2	2	3	3	3	3	3	2	2	2	3	3	3	2	3	3	3	1	3	3	3	2	3	2	2	2	2	2	3	0	1	0	0	0	1	2	1
1080	2	2	2	4	4	2	3	2	3	3	3	3	3	3	3	3	3	2	4	3	3	3	2	2	4	2	2	2	2	3	3	3	2	2	3	3	3	2	3	3	2	2	2	1	1	2	2	2	1
1081	2	2	1	3	2	2	2	2	2	3	2	1	2	2	2	2	2	2	2	2	1	1	2	2	2	1	2	2	2	2	2	2	1	2	2	2	2	2	2	2	2	2	2	2	2	2	2	2	1
1082	2	3	4	3	3	3	2	3	2	3	2	2	3	2	2	4	2	2	2	3	3	2	3	2	2	2	2	1	3	1	2	3	1	2	2	1	2	2	2	1	2	1	2	1	0	2	2	2	3
1083	2	3	2	2	2	2	2	2	2	3	3	1	2	2	2	2	2	2	2	2	2	3	2	3	2	2	2	2	1	3	2	2	2	2	2	2	2	2	2	2	2	0	0	0	0	0	0	1	3
1084	2	3	3	3	3	3	3	3	3	3	3	3	3	3	3	3	3	3	3	3	3	3	3	3	3	3	3	3	2	2	2	2	2	2	2	2	2	2	2	2	2	0	0	0	0	0	0	2	3
1085	2	1	1	2	2	2	2	3	1	2	3	1	2	2	2	2	1	3	1	2	2	2	1	1	2	2	2	2	1	3	1	1	1	2	2	2	1	2	2	1	1	0	1	1	0	1	1	2	1
1086	2	2	3	2	2	2	3	3	3	3	3	3	4	3	3	4	3	3	4	4	2	2	2	3	3	3	2	2	1	2	2	1	2	3	1	2	2	2	2	2	3	2	1	1	2	2	3	3	1
1087	2	2	2	3	2	2	2	2	2	3	3	2	3	2	2	2	3	2	2	2	1	3	2	3	3	3	3	2	2	1	1	1	2	2	2	2	1	1	2	2	2	2	2	1	1	1	2	1	1
1088	2	2	2	3	3	3	2	2	2	2	3	2	2	3	3	3	2	2	1	1	2	1	2	3	1	2	2	3	2	1	2	2	2	3	2	1	2	1	2	2	2	0	3	2	0	2	3	3	3
1089	2	2	2	4	2	2	2	3	3	4	2	1	2	2	2	2	1	2	2	4	4	3	3	2	2	2	3	3	2	2	2	1	0	1	0	2	2	2	1	2	3	0	2	2	1	1	3	3	1
1090	2	3	3	3	3	2	2	3	3	3	1	1	2	3	3	3	3	3	3	3	2	3	3	3	3	2	3	3	2	2	2	2	2	2	2	2	2	3	3	3	3	0	1	1	1	2	2	2	1
1091	2	2	2	2	3	2	1	3	2	3	2	1	2	2	2	3	3	3	2	2	2	1	3	2	2	2	2	2	2	3	3	2	2	1	2	2	2	1	2	1	2	0	1	1	1	0	0	1	1
1092	2	2	2	3	3	1	2	2	2	2	1	1	3	3	3	2	2	3	3	2	1	3	2	2	3	1	3	3	1	1	1	1	2	2	2	2	2	2	1	1	3	0	1	1	1	2	2	2	1
1093	2	3	2	3	2	2	1	3	2	2	2	1	2	2	2	2	2	2	2	2	1	2	2	2	2	1	2	2	1	2	1	1	1	2	2	3	2	1	2	0	1	0	0	0	0	1	0	1	4
1094	2	2	2	3	2	1	2	2	2	3	3	1	2	2	2	3	2	1	3	1	1	3	2	2	1	1	2	2	1	3	2	1	0	2	0	1	1	0	2	0	1	0	0	0	0	0	0	2	3
1095	2	2	4	2	2	2	1	1	1	3	3	3	2	3	3	4	3	1	1	2	1	2	3	3	2	2	2	1	1	3	2	2	2	2	3	3	3	2	2	1	3	0	0	0	1	0	0	2	5
1096	2	3	2	3	3	4	3	2	3	3	4	1	3	3	3	3	2	3	3	3	3	3	3	3	3	3	3	4	2	3	2	2	2	2	2	2	2	2	2	1	1	0	0	0	1	1	3	1	2
1097	2	3	3	3	3	3	3	3	3	3	3	3	3	3	3	3	3	3	3	3	3	3	3	3	3	3	3	3	3	3	3	3	3	0	2	3	1	3	3	3	3	0	2	3	1	1	0	3	1
1098	1	4	4	4	4	4	4	4	3	4	4	1	4	3	4	4	4	4	4	4	4	1	3	4	4	3	4	4	2	1	2	1	0	3	2	1	2	2	0	3	1	1	0	2	0	0	3	3	4
1099	1	2	3	4	4	2	3	2	2	3	2	2	2	3	3	3	2	4	3	4	2	3	3	2	4	2	3	3	3	0	1	2	1	2	2	1	3	3	1	2	1	1	1	1	1	3	2	1	4
1100	1	1	1	1	1	3	3	1	1	1	3	3	3	3	3	1	1	1	1	1	1	1	1	1	1	3	3	3	3	3	2	3	2	3	3	3	3	3	3	3	2	3	3	2	3	3	2	3	1
1101	1	2	2	2	2	1	1	2	2	2	1	1	1	3	3	2	2	2	2	2	2	2	2	2	2	1	1	3	2	2	2	2	2	2	2	2	2	2	2	2	2	0	0	0	0	1	1	1	1
1102	1	2	2	2	3	2	2	2	2	2	3	1	2	3	3	2	3	3	3	3	2	2	3	3	3	1	2	3	1	2	3	1	1	2	3	3	3	2	1	2	1	1	1	1	1	1	0	1	1
1103	1	2	2	3	2	2	3	1	2	1	1	2	2	2	1	2	2	2	2	2	3	2	2	2	2	2	2	2	1	1	1	1	1	1	2	2	1	2	1	1	1	2	2	2	1	0	1	2	1
1104	1	2	2	4	3	3	2	2	4	3	4	1	2	2	4	4	2	4	2	2	2	2	1	1	4	2	4	4	2	3	3	3	2	1	2	1	2	3	1	3	3	1	0	2	1	2	3	3	2
1105	1	2	1	2	2	2	1	2	2	3	3	1	1	2	2	2	1	2	2	2	1	2	1	1	2	1	2	2	1	2	2	1	1	2	2	1	1	1	2	2	1	2	1	1	1	2	2	1	1
1106	1	4	3	3	3	2	2	3	1	3	3	1	2	3	4	3	3	3	3	2	2	4	3	4	3	2	3	2	2	2	2	2	2	2	2	2	2	2	2	2	2	0	2	0	0	2	3	1	1
1107	1	3	2	4	4	3	3	3	3	4	3	2	4	4	4	4	2	4	3	3	2	2	2	4	3	2	4	3	1	3	3	3	3	3	2	2	2	2	2	3	3	2	0	1	1	0	3	3	3
1108	1	4	3	4	4	4	4	3	3	3	4	3	3	4	3	4	2	4	3	3	3	2	3	3	4	3	2	3	2	3	2	3	3	3	3	2	2	2	3	2	3	3	2	3	2	3	3	2	5
1109	1	4	3	4	4	4	3	4	4	4	4	4	4	4	4	4	4	4	4	4	4	4	4	4	3	3	4	4	3	3	3	3	2	3	2	3	3	3	3	3	3	3	3	3	3	3	3	3	1
1110	1	2	2	3	3	2	2	3	3	3	2	2	2	2	2	3	3	4	3	3	2	3	2	3	4	2	2	2	1	2	2	2	1	1	2	3	3	2	1	3	1	0	1	0	0	1	0	1	1
1111	1	3	3	3	3	3	3	3	3	3	3	2	3	3	3	3	3	3	3	3	2	3	3	3	3	3	3	3	1	1	1	1	1	1	1	1	1	1	1	1	1	1	1	1	1	1	1	1	2
1112	1	2	2	3	3	3	1	3	2	2	3	3	1	1	1	1	1	3	1	2	3	1	2	2	3	3	1	1	1	2	2	1	2	2	1	2	1	1	1	0	1	1	1	1	0	2	1	0	2
1113	1	3	2	2	2	2	2	2	2	2	2	2	2	2	2	2	2	2	2	2	2	3	2	3	2	2	2	2	2	2	2	2	1	2	2	2	2	2	2	2	1	2	2	2	2	2	2	2	1
1114	1	3	3	3	3	3	3	3	3	3	3	3	2	2	3	3	3	3	3	3	3	3	3	3	3	3	3	3	3	3	3	3	3	2	3	3	2	3	3	2	2	0	2	1	0	1	1	1	1
1115	1	3	2	3	2	2	3	2	1	2	1	1	3	2	2	3	2	1	2	2	1	3	4	4	2	2	3	2	2	1	2	0	3	0	1	2	3	1	0	1	2	0	0	0	0	1	1	2	1
1116	1	3	2	3	2	2	1	4	3	3	2	1	2	2	2	3	2	4	2	4	3	3	3	2	3	1	3	2	3	1	2	2	2	1	1	1	1	2	2	3	3	1	0	0	0	0	1	2	1
1117	1	4	2	3	4	4	4	4	1	3	4	1	3	1	4	1	3	3	1	4	4	1	3	4	4	2	4	2	3	0	0	0	0	1	2	0	2	2	1	1	0	1	0	1	0	2	3	2	2
1118	1	3	3	3	3	3	4	4	4	3	4	4	4	3	4	4	3	3	3	3	3	3	3	2	3	3	3	3	2	3	1	3	2	2	3	3	2	3	3	2	2	3	2	3	1	2	1	3	1
1119	1	4	2	4	4	2	3	4	2	4	2	1	3	3	3	3	3	4	3	3	3	2	3	3	3	3	3	3	2	2	2	2	2	2	1	1	0	1	1	3	3	3	1	0	0	1	1	2	4
1120	1	4	4	4	3	3	3	4	4	4	3	3	3	3	3	4	4	4	2	3	3	4	4	2	4	4	4	3	3	2	3	2	2	2	3	3	2	3	2	3	0	0	2	1	1	3	3	3	3
1121	1	2	3	3	3	3	2	3	3	3	4	1	3	2	4	3	3	3	2	2	4	3	3	3	3	3	3	3	1	3	1	1	0	1	3	3	2	2	1	2	1	3	0	0	0	0	1	1	1
1122	1	3	3	3	3	3	3	3	3	3	4	3	3	3	4	3	3	3	3	4	3	3	3	3	3	4	3	3	3	3	3	3	3	3	3	3	3	3	3	3	1	0	0	0	0	1	3	3	1
1123	2	2	2	3	3	2	3	2	2	2	2	2	3	2	3	2	3	2	3	2	2	2	2	3	2	2	2	2	1	3	1	2	1	2	2	3	2	1	1	2	2	2	0	1	1	1	1	2	1
1124	2	2	1	4	4	2	2	4	3	4	4	2	3	3	3	1	4	4	4	2	3	2	3	3	3	3	2	3	1	2	2	2	2	3	3	2	3	3	3	2	3	2	2	2	3	3	3	3	1
1125	1	3	3	2	2	3	3	2	3	3	3	3	3	2	2	2	2	2	2	3	3	3	2	2	3	2	2	2	1	2	2	2	3	3	3	3	3	3	2	2	2	2	2	1	1	1	2	2	4
1126	1	4	2	3	4	4	3	2	3	3	4	4	4	4	4	2	3	4	4	4	3	4	4	4	4	3	4	4	0	1	3	3	2	3	3	0	2	1	0	3	2	0	3	0	0	1	2	3	4
1127	1	4	1	3	3	2	2	3	2	3	3	1	2	2	2	3	2	3	2	2	1	4	2	2	3	1	2	4	3	2	2	3	2	2	2	2	2	2	2	2	2	0	1	0	0	2	1	3	1
1128	2	2	3	2	3	3	3	3	2	1	1	1	2	1	3	2	2	3	4	3	2	1	1	2	1	2	1	3	1	1	2	2	2	1	1	2	2	1	2	2	1	2	2	1	2	2	1	2	3
1129	2	2	2	2	2	2	2	2	2	2	2	2	2	2	2	2	2	2	2	2	2	2	2	2	2	2	2	2	2	2	3	3	3	2	2	2	3	3	3	3	2	0	0	1	1	0	1	3	1
1130	2	2	4	2	3	1	2	2	1	4	2	1	2	2	2	3	2	3	3	2	2	3	2	2	3	2	2	2	1	1	1	2	1	2	1	1	2	3	2	1	1	0	0	0	0	1	0	3	1
1131	2	2	2	3	3	2	2	2	2	3	3	2	2	2	2	2	2	3	3	3	1	1	4	3	3	2	2	2	1	3	3	2	1	2	2	3	3	3	1	2	1	1	0	0	0	1	1	1	1
1132	2	2	2	3	2	2	2	3	3	2	1	2	3	2	2	3	2	3	2	2	2	2	3	3	3	2	3	2	2	2	3	2	2	2	1	1	2	2	1	1	2	3	2	1	2	2	2	2	1
1133	2	2	2	4	3	3	3	4	3	3	4	4	4	4	3	3	3	4	4	3	3	2	2	2	4	3	3	4	0	1	1	1	1	1	1	1	0	1	2	1	2	1	1.2	1	2	0	1	2	2
1134	2	1	3	3	4	4	4	1	1	4	4	1	4	4	4	2	1	2	3	4	1	1	3	4	3	2	3	1	3	3	2	1	0	3	0	3	1	1	1	2	3	0	1	0	0	3	0	1	2
1135	2	2	1	3	1	1	1	1	2	2	2	1	1	2	2	2	1	1	3	1	1	2	1	1	1	1	2	1	1	1	1	1	1	1	1	2	1	2	2	2	2	1	2	2	1	1	1	1	3
1136	2	3	2	3	3	1	2	3	2	3	1	1	3	2	2	3	2	3	3	2	2	2	3	3	3	1	2	2	2	2	2	2	2	3	1	1	2	1	1	2	2	0	0	0	0	0	0	2	1
1137	2	4	3	3	3	4	3	3	3	3	4	2	3	3	3	3	3	3	3	3	3	1	3	3	3	3	1	3	2	3	3	2	3	2	2	3	2	1	3	2	3	0	0	1	0	1	0	2	3
1138	2	2	2	2	3	2	2	2	2	3	2	2	2	2	2	3	2	2	2	2	2	2	2	2	3	2	2	2	2	2	2	2	2	2	2	2	2	2	1	2	2	1	1	1	1	1	0	2	1
1139	1	4	4	4	4	4	3	4	4	4	2	2	2	4	4	4	4	4	4	4	4	3	4	4	4	4	4	4	3	1	2	3	1	3	3	3	3	3	3	3	3	0	3	1	0	0	0	2	1
1140	2	1	2	3	3	3	2	1	3	2	3	1	1	3	3	3	3	2	4	2	2	2	3	3	2	2	2	3	3	2	1	2	2	2	1	1	2	3	3	1	1	0	2	0	0	2	1	1	3
1141	1	2	2	3	2	2	2	3	2	3	2	2	2	3	3	2	2	2	2	2	2	2	3	3	2	2	3	3	2	1	3	2	2	1	2	3	3	2	3	2	3	0	1	1	1	0	1	2	1
1142	1	2	2	2	2	2	2	2	2	2	2	2	2	2	2	2	2	2	2	2	2	2	2	2	2	2	2	2	2	1	2	2	3	2	1	1	2	2	1	1	2	1	1	2	1	2	1	2	1
1143	1	2	2	2	3	3	2	2	2	2	3	2	2	3	2	2	2	3	3	2	3	2	2	2	2	2	3	3	1	1	2	1	2	2	2	1	2	1	2	1	2	1	2	2	1	1	2	2	1
1144	2	2	2	3	3	2	3	3	2	3	3	2	2	3	3	2	2	2	3	2	3	1	2	2	3	2	3	4	2	3	3	3	3	3	3	3	3	3	3	2	2	0	0	0	0	1	1	1	3
1145	1	3	3	3	3	2	2	3	3	3	2	2	2	2	2	3	3	3	3	3	3	3	3	3	3	2	2	2	2	2	2	2	2	2	2	2	2	2	2	2	2	2	2	2	2	2	2	2	2
1146	1	3	3	4	3	3	3	4	2	4	3	3	3	4	3	3	4	3	4	3	3	2	3	3	3	3	3	4	3	2	3	3	2	3	2	3	3	3	2	3	2	0	0	0	0	1	0	3	1
1147	1	3	2	3	3	3	2	2	1	2	2	1	2	3	3	2	2	3	3	2	2	3	2	3	3	4	3	3	3	2	3	3	3	2	2	1	2	1	3	3	2	0	2	2	1	1	2	2	3
1148	1	3	3	3	3	2	3	3	2	4	2	3	3	3	3	3	3	3	3	3	3	2	3	3	2	3	3	3	2	1	2	2	1	2	2	1	2	1	2	2	3	1	1	2	2	1	2	3	3
1149	1	4	3	4	3	2	2	2	3	4	1	1	3	3	4	3	3	2	2	4	2	4	3	4	2	4	4	4	2	3	3	3	3	1	1	2	1	2	1	3	3	0	0	2	0	0	2	3	1
1150	1	2	2	3	3	2	2	3	2	3	2	2	3	2	3	2	2	3	3	3	2	3	3	3	3	1	3	3	3	1	2	2	3	1	3	1	2	2	2	2	1	0	1	0	1	0	1	1	1
1151	2	3	3	4	4	3	3	4	2	4	4	3	4	3	4	3	3	4	3	4	3	1	4	4	4	4	4	4	3	3	3	3	3	3	3	3	3	3	3	2	3	0	0	0	0	0	0	2	1
1152	1	2	2	2	3	2	3	3	2	3	3	3	3	2	3	2	2	2	3	2	2	2	2	2	3	3	3	3	1	1	1	1	1	1	1	2	2	2	2	1	1	1	1	1	1	1	1	1	1
1153	1	2	2	4	3	2	2	3	3	3	3	1	2	4	4	2	1	3	4	2	2	2	3	4	3	2	3	4	1	1	3	2	2	3	3	3	3	3	3	3	3	0	1	3	0	1	1	2	1
1154	2	2	4	3	3	3	3	3	2	4	4	3	2	2	3	3	3	3	3	4	3	2	3	4	4	3	3	3	2	3	3	2	3	2	2	3	1	2	2	1	2	0	0	0	0	0	0	1	1
1155	1	4	2	4	4	3	3	2	4	4	4	4	2	1	4	4	3	4	3	4	2	4	4	4	4	1	4	4	2	0	3	3	1	1	1	1	2	3	0	3	3	1	0	0	0	2	2	3	1
1156	2	2	1	3	3	2	2	2	2	2	2	1	2	2	2	2	2	2	2	2	1	3	3	3	2	3	2	2	1	2	2	2	2	2	2	1	1	1	2	1	3	0	1	1	1	1	0	1	1
1157	1	4	4	4	4	4	4	4	4	4	4	4	4	4	4	4	4	4	4	4	4	4	4	4	4	4	4	4	3	3	3	3	3	3	3	3	3	3	3	3	3	3	3	2	2	2	2	2	2
1158	1	4	4	4	4	3	3	4	4	4	3	3	3	3	3	3	3	4	4	4	4	4	4	4	4	4	4	4	2	2	3	3	3	3	3	3	3	3	3	3	3	3	3	3	3	3	3	3	1
1159	2	1	1	2	2	1	2	2	1	2	1	1	2	1	1	2	1	2	1	2	2	1	1	1	1	1	2	1	1	2	1	1	1	1	1	1	1	1	0	1	2	2	1	1	1	2	3	3	1
1160	2	1	3	4	4	2	3	3	2	4	3	1	4	4	4	3	4	4	2	3	2	3	4	4	4	4	4	4	2	3	3	3	3	3	2	3	3	2	2	3	3	0	1	2	0	1	1	3	2
1161	2	2	3	2	3	3	2	3	3	3	3	2	2	3	3	2	2	2	3	2	3	3	2	2	2	2	3	2	1	3	1	2	3	2	2	1	3	2	2	1	2	2	1	2	1	2	2	3	1
1162	2	2	1	3	2	1	2	2	2	3	2	1	2	2	2	2	2	2	3	2	2	3	2	2	2	1	2	2	2	3	2	1	1	1	2	1	2	2	1	1	1	0	0	1	1	1	1	2	1
1163	2	2	2	3	2	2	1	3	2	3	3	2	2	2	3	3	3	2	3	2	2	2	2	2	2	1	2	3	2	3	3	2	3	1	2	2	2	2	2	2	2	1	1	2	2	2	2	3	3
1164	2	2	3	3	3	3	3	3	3	3	3	3	3	3	3	3	3	3	3	3	3	3	3	3	3	3	3	3	2	2	2	2	2	2	2	2	2	2	3	3	2	0	0	0	0	0	0	1	1
1165	2	2	3	3	3	2	2	2	2	3	3	2	3	3	3	3	2	3	3	2	4	3	2	2	2	1	3	3	2	1	1	1	3	2	1	1	2	2	2	3	3	0	0	1	1	1	0	2	2
1166	2	2	3	3	3	2	2	3	3	3	3	1	2	3	4	2	2	3	2	2	2	2	4	3	3	2	3	3	1	3	2	1	1	2	1	1	1	1	1	1	1	1	1	1	1	1	1	1	2
1167	2	1	4	4	4	2	4	3	2	4	4	3	4	4	4	3	2	3	3	4	4	1	3	4	3	3	4	4	1	3	3	3	3	3	2	3	2	3	3	3	3	0	3	2	3	1	3	3	5
1168	2	3	2	2	1	2	1	2	1	2	1	1	2	2	2	2	1	1	2	2	2	1	2	2	2	1	2	3	1	3	2	2	3	2	1	3	1	2	0	3	2	0	1	2	2	2	2	3	1
1169	2	2	2	2	2	2	2	3	2	3	3	2	2	2	2	2	2	2	2	2	2	3	2	2	2	2	3	3	2	2	2	2	2	2	1	2	2	2	2	2	3	1	1	1	1	1	2	3	2
1170	2	2	3	3	3	1	3	3	1	3	1	1	3	2	2	2	1	2	1	2	1	2	2	1	2	3	3	2	2	2	1	2	1	2	2	3	1	3	1	1	0	0	0	0	2	2	2	2	3
1171	2	3	3	3	3	2	2	3	2	3	3	2	2	3	3	3	3	3	2	3	2	2	3	3	3	2	3	2	1	2	2	2	2	2	2	2	2	2	2	2	2	0	1	1	0	1	1	1	2
1172	2	1	1	1	1	1	3	1	1	2	1	1	3	2	2	2	1	1	2	1	1	2	2	2	2	1	2	1	1	0	1	0	1	1	1	0	1	1	0	0	3	0	1	1	1	1	1	1	1
1173	2	2	1	1	1	1	2	1	2	2	2	1	2	2	2	2	2	1	2	2	1	1	3	3	2	1	3	3	1	3	2	1	3	3	1	2	2	1	1	1	2	0	1	2	2	1	2	3	1
1174	2	2	2	4	3	2	2	3	2	4	2	2	3	2	2	3	1	3	2	3	3	1	3	3	2	2	3	3	1	1	2	2	1	3	2	1	1	3	2	2	2	2	1	0	0	0	2	2	4
1175	1	2	3	3	2	1	2	3	2	2	2	1	3	3	3	3	3	3	3	2	1	2	3	2	3	1	2	2	1	2	2	2	2	1	1	1	2	2	2	2	2	0	0	0	1	0	0	2	1
1176	1	4	2	3	3	3	3	2	3	2	4	4	3	1	2	4	3	3	4	2	1	3	4	2	1	2	3	2	3	3	2	3	3	2	3	2	3	2	2	1	1	3	2	3	2	2	3	2	1
1177	1	4	4	4	4	3	4	3	4	4	4	4	4	3	4	3	2	3	3	2	2	3	2	3	3	2	3	2	2	2	2	3	3	3	3	2	1	2	3	3	3	3	2	2	2	2	1	3	1
1178	1	3	3	4	4	3	3	3	2	3	4	3	3	4	4	4	4	2	4	4	3	3	3	3	3	2	3	4	2	2	3	3	3	2	1	3	1	2	2	3	3	3	2	2	2	2	2	3	1
1179	1	3	3	4	4	4	4	3	3	3	4	4	4	3	4	2	3	3	4	3	4	3	3	4	3	3	4	2	2	3	2	3	3	3	3	2	2	2	3	3	3	2	1	3	3	3	3	3	1
1180	1	4	3	3	2	3	3	4	4	1	4	2	3	3	3	3	2	1	1	1	4	3	2	3	3	2	4	4	3	3	3	2	3	2	2	1	2	1	2	2	2	3	3	3	3	3	3	3	1
1181	1	4	2	3	2	4	4	4	3	4	1	3	1	3	1	2	2	3	3	2	4	3	3	3	2	2	1	3	2	2	2	2	1	2	3	2	1	2	2	2	3	3	2	1	2	3	3	3	1
1182	1	4	4	2	2	4	4	4	3	4	3	2	3	3	3	4	4	4	2	3	4	3	2	3	2	4	3	3	3	2	3	3	3	3	2	2	3	3	2	2	3	3	2	2	2	1	3	3	2
1183	1	3	3	3	3	2	2	3	2	3	3	2	2	2	3	3	3	3	3	2	2	3	3	3	3	2	3	3	2	2	2	2	2	1	1	1	2	1	1	2	1	0	1	1	0	1	0	1	1
1184	1	2	2	3	3	2	2	3	3	3	3	2	3	2	3	2	2	3	3	2	3	3	3	3	3	2	2	3	2	1	2	1	2	1	2	1	2	1	2	2	1	2	2	2	1	2	1	2	1
1185	1	2	3	4	4	3	3	3	3	4	3	3	3	4	4	3	3	3	4	4	3	2	2	3	4	2	3	3	2	2	3	2	2	2	2	2	2	2	2	2	2	2	2	2	2	2	2	3	1
1186	1	4	2	4	4	3	3	2	1	2	4	4	2	2	4	4	4	4	1	4	1	1	3	4	3	1	4	4	3	3	1	3	1	3	3	3	3	3	3	1	3	3	1	3	3	2	3	3	3
1187	1	3	3	3	3	4	3	3	3	3	4	3	3	1	3	3	3	3	2	3	3	2	3	4	3	3	3	3	3	0	3	3	3	3	3	0	0	0	2	3	3	0	1	2	2	2	2	3	1
1188	1	2	2	2	2	2	2	2	2	2	2	2	2	2	2	2	2	2	2	2	2	2	3	3	2	2	2	2	1	1	2	2	1	1	2	1	2	1	1	1	1	2	1	1	1	1	1	1	1
1189	1	4	4	4	4	4	4	4	4	4	4	4	4	4	4	4	4	4	4	4	4	4	4	4	4	4	4	4	3	3	2	2	3	1	1	1	1	3	3	3	3	2	2	2	2	2	2	3	1
1190	2	3	3	3	3	2	2	4	3	4	2	1	3	3	3	1	1	2	2	4	4	3	3	3	2	2	3	3	3	1	3	3	2	2	2	2	3	3	3	3	3	3	3	3	0	0	0	3	1
1191	2	2	2	4	2	3	2	1	2	3	4	2	3	2	4	2	1	2	3	3	3	2	2	3	2	2	2	3	3	2	2	2	1	2	1	3	2	3	3	3	3	0	0	1	0	0	0	1	2
1192	2	3	3	3	3	2	2	3	3	3	2	2	2	2	2	3	3	3	3	3	3	3	3	3	3	2	2	2	2	2	2	2	2	2	2	2	2	2	2	2	2	2	2	2	2	2	2	2	1
1193	2	1	3	2	1	3	2	2	2	3	3	3	3	2	1	3	2	1	3	2	1	1	1	3	2	2	3	3	0	1	1	1	2	2	2	2	1	2	2	2	1	3	1	2	1	3	1	3	1
1194	2	2	3	4	4	4	3	4	4	4	4	3	3	4	4	4	4	4	4	4	3	3	4	2	4	4	4	4	2	2	3	3	3	3	3	2	3	3	3	3	3	3	3	3	3	3	3	3	1
1195	2	1	2	2	2	1	2	2	2	2	2	1	2	2	2	2	2	2	2	2	1	1	3	2	2	1	2	2	2	2	2	2	1	1	2	2	2	2	2	0	0	0	0	0	0	1	1	2	2
1196	2	4	3	4	3	2	2	4	3	3	3	2	2	3	3	4	3	3	2	3	2	1	3	3	3	2	3	3	3	2	2	2	2	2	2	1	2	2	2	2	2	0	2	2	1	2	2	2	3
1197	2	2	2	3	3	3	2	3	2	3	3	2	2	2	2	2	2	2	3	2	1	1	3	2	2	2	2	3	2	3	3	2	2	2	2	3	2	2	2	2	2	0	1	2	2	2	2	2	2
1198	2	4	2	3	3	2	2	3	2	3	2	1	3	4	4	2	3	3	2	3	2	2	3	3	2	2	3	3	3	3	3	3	2	3	3	3	3	3	3	3	3	0	1	0	1	1	1	3	3
1199	2	3	3	3	2	2	2	2	2	3	3	2	2	3	3	3	2	3	2	2	2	2	3	3	2	3	3	2	2	3	2	2	2	3	2	3	2	2	2	2	1	0	1	2	1	1	2	2	2
1200	2	2	2	2	2	2	3	2	2	2	2	2	3	3	3	1	2	2	2	2	1	1	2	3	2	2	3	3	1	2	2	2	1	1	1	1	2	2	2	2	1	2	3	2	1	2	3	1	1
1201	1	1	3	2	3	2	2	1	2	1	2	2	2	2	2	3	2	1	2	1	2	1	1	3	1	2	2	2	2	2	2	2	2	2	2	2	2	2	2	2	2	2	2	2	2	2	2	2	1
1202	2	2	3	2	3	3	3	2	2	2	3	3	4	3	3	2	2	2	3	3	3	3	2	2	2	2	3	4	2	3	3	3	2	3	3	3	3	3	2	3	3	1	3	3	3	2	1	3	2
1203	2	3	2	3	2	3	2	3	3	3	3	2	3	3	3	3	2	2	2	3	3	2	3	3	3	3	3	2	2	2	3	2	1	2	3	1	2	3	1	2	0	0	2	1	2	1	2	3	3
1204	2	3	3	3	4	4	3	3	3	3	4	3	3	2	3	3	2	3	4	4	3	1	3	3	4	3	3	3	3	3	3	2	2	2	3	2	2	2	2	2	3	0	1	1	1	2	0	1	1
1205	2	2	3	3	3	3	3	3	3	3	3	3	3	3	3	3	2	3	2	3	3	2	3	3	2	2	3	3	2	2	2	2	2	2	2	2	2	2	2	2	2	2	2	2	1	2	2	2	2
1206	2	4	1	1	2	4	2	1	1	2	4	1	3	1	1	1	1	2	3	1	1	1	1	2	2	1	2	2	0	0	0	1	0	1	3	0	1	3	3	1	3	3	0	2	0	3	2	3	1
1207	2	2	3	4	3	2	2	4	2	2	3	1	3	2	3	4	2	3	3	2	1	2	3	3	3	2	2	2	1	2	0	1	0	1	2	1	1	1	1	3	3	0	2	0	1	2	3	2	3
1208	1	3	3	3	3	3	3	3	3	3	3	3	2	3	3	2	2	2	3	3	2	3	2	4	4	2	3	3	2	3	2	3	2	2	3	3	2	2	1	2	1	1	1	1	1	1	2	2	2
1209	1	1	1	1	1	1	1	1	1	1	1	1	1	1	1	1	1	1	1	1	1	1	1	1	1	1	1	1	0	1	0	1	0	1	0	1	0	1	1	0	1	0	1	0	1	1	0	1	5
1210	1	4	4	4	2	1	3	4	1	3	1	1	2	4	4	4	4	3	3	4	2	4	4	4	3	2	4	4	2	1	2	2	2	3	2	0	1	2	1	3	2	0	1	1	0	2	0	3	1
1211	2	2	2	3	3	2	2	1	3	3	3	2	2	3	3	3	2	2	1	2	2	1	1	2	2	2	2	3	2	2	2	2	1	2	1	2	1	2	1	1	3	0	1	3	1	2	3	2	3
1212	2	2	2	4	3	2	3	3	1	2	4	1	3	4	3	2	2	4	1	4	2	1	2	2	3	3	3	4	1	3	1	2	2	2	2	2	2	1	1	1	0	0	0	2	1	1	1	2	1
1213	2	3	2	4	4	3	2	1	3	3	3	2	2	1	2	4	1	4	1	2	2	2	2	2	3	1	2	2	1	2	1	0	1	2	2	1	2	2	2	2	3	1	0	3	0	1	3	3	3
1214	2	3	3	3	3	2	3	3	2	4	3	1	3	2	3	3	3	3	3	3	2	3	3	3	3	3	3	3	2	3	3	3	3	2	2	2	2	2	2	1	2	0	0	1	0	0	0	2	2
1215	2	1	4	4	4	4	4	4	4	4	4	4	4	4	4	4	4	4	4	4	4	4	1	4	4	4	4	4	3	3	3	3	3	3	3	3	3	3	3	3	3	3	3	0	0	0	0	0	1
1216	2	3	3	3	3	1	2	3	2	2	2	1	1	3	3	3	3	3	3	2	1	3	3	3	3	1	3	3	1	1	1	2	2	1	2	1	2	2	2	1	0	0	0	0	0	1	0	2	2
1217	2	1	1	3	3	2	1	3	1	2	2	2	2	1	2	2	1	2	2	2	1	1	2	2	2	1	2	2	2	3	2	2	1	2	1	3	2	3	1	2	3	1	3	1	1	3	0	3	1
1218	2	2	2	3	3	2	2	2	3	2	2	1	2	2	2	2	2	2	2	2	2	2	2	2	2	2	2	3	3	3	3	3	2	2	2	2	1	2	1	3	2	0	1	0	0	1	1	3	2
1219	2	2	2	2	2	1	2	2	2	2	3	1	2	3	2	1	1	2	2	4	2	2	3	2	3	1	3	4	3	2	1	2	3	3	2	2	1	2	2	3	3	0	1	2	1	1	3	3	3
1220	1	2	2	2	2	2	2	3	2	2	2	2	2	3	3	2	2	3	3	1	2	2	2	2	3	1	2	3	1	2	2	1	2	2	2	2	1	2	1	2	2	0	1	1	2	2	2	2	1
1221	1	2	3	4	4	3	2	3	2	4	3	3	3	4	4	4	2	3	2	4	3	2	4	3	3	3	3	4	2	3	2	3	1	2	3	3	3	3	2	2	3	0	1	1	1	1	2	3	1
1222	1	2	2	3	2	2	2	2	3	2	2	1	2	2	3	2	3	3	3	3	1	1	2	1	3	2	2	3	2	1	2	2	3	1	2	2	2	2	1	3	2	0	0	0	1	0	1	3	1
1223	1	2	2	4	4	2	2	2	4	4	2	2	2	2	2	2	2	3	1	4	4	2	2	2	3	2	2	2	2	2	2	2	2	2	2	2	2	2	2	2	2	2	3	2	3	2	3	2	3
1224	1	1	2	3	3	2	2	3	2	3	2	2	2	3	3	3	2	3	2	1	2	1	2	1	3	2	2	3	1	1	1	1	1	1	1	1	2	2	1	2	1	2	2	1	2	1	2	2	1
1225	1	2	3	3	4	2	3	3	3	3	3	2	3	3	3	3	2	3	3	3	4	3	3	3	3	3	3	2	2	1	2	1	2	2	2	2	2	3	1	2	1	0	1	1	1	1	1	1	1
1226	1	2	2	3	2	3	1	3	1	3	1	3	2	2	3	1	3	4	2	2	3	3	1	3	2	2	3	4	1	2	3	1	0	2	1	3	0	2	1	0	3	1	2	0	2	1	2	0	3
1227	1	2	2	2	3	2	4	3	2	3	3	4	2	2	3	3	2	4	4	1	3	3	1	3	2	3	1	3	1	2	1	0	3	0	2	1	1	2	1	2	1	2	1	2	1	3	1	3	4
1228	2	3	2	3	3	1	2	3	2	4	3	1	3	3	3	4	4	3	2	2	3	3	2	4	3	2	3	3	2	3	2	2	3	2	2	3	1	2	3	2	2	0	1	1	1	2	2	2	1
1229	2	3	2	3	3	2	1	1	1	4	2	1	3	2	4	3	2	2	3	2	1	2	3	3	3	1	3	2	2	3	3	2	3	2	2	3	3	2	3	3	3	0	2	1	1	2	1	3	1
1230	2	3	3	3	3	3	3	3	3	3	4	3	3	3	3	3	3	3	3	3	3	2	4	3	3	3	3	3	2	1	2	2	2	2	2	2	2	2	3	3	2	2	1	2	2	2	2	2	1
1231	2	1	2	4	2	1	1	1	1	2	2	1	3	1	3	2	1	3	1	1	4	2	2	2	2	1	2	1	1	3	3	3	0	1	2	3	2	2	1	2	0	0	0	0	2	1	3	1	1
1232	2	2	2	4	3	3	3	3	1	2	3	2	2	2	3	2	2	3	3	2	3	2	3	3	2	1	4	3	2	3	3	2	1	1	1	2	3	3	1	2	3	0	1	2	2	2	2	3	1
1233	2	2	2	3	3	2	2	3	1	3	1	1	3	2	3	3	3	4	3	3	1	2	2	2	3	2	3	3	3	1	2	2	1	3	2	1	2	2	2	3	3	0	2	2	1	2	2	2	2
1234	2	2	2	2	2	1	1	2	3	2	2	1	2	3	2	3	2	2	3	1	1	2	2	2	2	2	2	3	2	2	3	2	3	1	2	3	2	1	2	1	3	0	1	1	1	1	1	3	2
1235	2	2	3	3	3	3	1	3	2	4	3	3	3	4	4	3	3	1	2	2	3	3	2	1	2	2	1	3	2	3	3	1	2	2	1	2	1	2	3	2	3	0	1	1	1	2	2	2	1
1236	1	2	3	3	3	3	3	3	3	3	3	3	3	3	3	3	3	3	3	3	2	3	3	3	3	3	2	2	3	3	4	4	4	3	3	3	4	3	3	4	4	1	1	2	1	1	1	1	2
1237	2	2	3	2	2	2	2	2	2	2	2	1	2	2	2	2	2	2	2	2	2	2	2	3	3	2	2	2	3	2	2	3	2	3	2	3	2	3	2	3	3	1	1	3	1	2	2	3	1
1238	1	1	1	1	3	1	1	1	1	2	1	1	2	1	1	2	2	2	2	1	1	2	1	2	2	1	1	2	2	2	2	2	2	2	2	2	3	4	2	2	4	1	2	2	2	3	2	2	1
1239	2	2	3	3	3	3	3	3	3	3	3	2	3	3	3	3	3	3	3	3	2	1	3	3	3	3	3	3	3	2	3	3	2	2	2	2	2	2	2	2	2	2	2	2	2	2	2	2	3
1240	1	1	3	3	3	2	4	3	3	3	2	2	4	4	3	3	3	3	3	3	3	4	4	4	3	2	4	2	3	3	4	4	4	4	4	4	4	4	4	2	1	1	1	2	1	1	2	3	1
1241	1	2	2	2	2	2	3	2	3	3	3	2	2	2	2	2	2	3	2	3	2	1	2	3	3	2	2	2	2	3	2	2	2	2	2	3	2	2	2	2	2	2	2	2	2	2	2	2	2
1242	1	3	2	3	3	3	3	3	3	3	3	3	3	3	3	3	3	3	3	3	3	3	3	3	3	3	3	3	3	3	3	3	3	3	3	3	3	3	3	3	3	1	2	3	2	2	2	3	2
1243	1	2	2	2	2	2	2	2	2	3	4	1	2	3	2	4	2	2	2	3	2	2	3	3	3	2	3	3	2	4	3	3	3	3	3	3	3	3	3	3	3	3	3	4	1	4	4	4	1
1244	2	2	2	3	3	2	2	3	2	2	3	2	2	2	2	2	2	3	2	2	2	2	2	2	2	2	2	2	3	2	2	3	2	3	3	2	2	3	4	2	3	3	2	2	2	2	3	4	3
1245	1	3	2	3	2	3	3	2	3	3	3	3	3	3	3	3	3	2	2	3	3	1	3	3	2	3	3	3	2	2	2	2	2	2	2	2	2	2	2	2	2	1	1	1	2	2	2	4	2
1246	2	2	2	3	2	2	2	3	2	2	2	2	2	2	2	2	2	2	2	2	2	3	3	3	2	2	2	2	2	4	2	2	2	2	3	3	3	2	3	3	4	4	2	3	3	2	3	4	3
1247	2	4	4	4	4	4	4	4	4	4	4	4	4	4	4	4	4	4	4	4	4	3	4	4	4	4	3	3	3	3	4	4	4	4	4	4	4	4	4	4	2	1	1	1	1	1	1	4	1
1248	2	1	3	2	3	2	2	2	1	2	2	1	2	2	3	2	2	2	2	3	2	2	2	2	3	2	2	3	2	2	3	2	3	4	2	2	2	3	2	4	4	2	4	2	3	2	2	3	3
1249	1	2	3	3	3	4	2	2	4	4	4	4	3	4	2	1	1	2	2	4	1	3	1	2	1	4	4	2	3	2	2	3	4	2	3	3	2	4	2	2	2	4	2	4	2	4	2	3	3
1250	2	2	3	2	2	2	2	2	1	3	2	2	2	2	2	2	2	2	2	2	1	2	2	2	2	2	2	2	2	2	2	2	2	2	2	2	2	2	2	2	2	1	2	2	3	3	3	3	1
1251	2	2	3	3	3	2	2	2	3	3	2	2	3	2	3	4	2	2	2	3	3	2	3	2	2	2	2	1	4	2	3	3	3	3	2	2	3	3	3	4	4	2	4	2	1	4	4	4	2
1252	2	2	2	2	2	2	2	2	2	2	2	2	2	2	2	2	2	2	2	2	2	2	2	2	2	2	2	2	2	2	2	2	2	2	2	2	2	2	2	2	2	2	2	2	2	2	2	4	2
1253	2	2	2	2	2	2	2	2	2	2	2	2	2	2	2	2	2	2	2	2	2	3	3	2	2	2	2	2	2	2	2	2	2	2	2	2	2	2	2	2	2	1	2	2	2	2	2	2	2
1254	2	2	2	3	2	2	3	2	3	2	4	4	4	3	2	2	2	2	2	2	2	2	2	2	2	3	3	3	2	3	2	2	4	3	2	3	1	1	3	3	3	2	3	4	2	3	3	3	1
1255	2	2	3	1	2	2	2	2	2	2	3	2	2	4	3	2	2	3	3	3	2	1	3	3	3	3	2	2	3	3	4	4	2	3	4	4	2	3	3	2	2	2	3	3	2	4	3	3	1
1256	2	2	2	3	2	2	2	2	2	3	1	1	3	2	2	3	2	2	3	2	1	2	3	3	2	3	2	2	3	3	3	2	3	2	2	3	2	2	2	2	2	1	2	2	1	2	1	3	2
1257	1	4	4	4	4	2	4	3	4	4	4	4	4	4	4	4	3	4	4	4	4	4	4	4	4	3	4	4	2	1	4	2	1	1	1	1	1	2	3	3	1	4	1	2	1	2	1	2	1
1258	1	2	1	3	3	2	2	2	2	3	3	1	3	2	2	2	2	2	2	2	1	2	1	3	2	1	2	2	2	2	3	3	3	3	2	4	2	3	2	2	4	1	4	4	3	4	4	3	1
1259	1	2	2	2	2	2	2	2	2	2	2	2	2	2	2	2	2	2	2	2	2	2	2	2	2	2	2	2	2	2	2	2	2	2	2	3	3	2	2	2	2	2	2	2	2	2	2	2	1
1260	2	3	2	2	2	3	4	2	3	4	3	2	3	4	4	2	3	2	2	3	3	3	2	2	2	2	3	3	1	4	3	3	3	3	2	1	1	3	2	2	3	3	3	1	2	3	3	2	4
1261	2	1	1	3	2	1	1	2	2	2	2	2	1	1	1	1	2	2	2	2	2	1	1	1	2	2	1	1	3	2	2	2	2	2	1	2	2	2	2	2	2	1	1	1	1	1	1	1	1
1262	2	3	3	3	3	3	3	3	3	3	3	3	3	3	3	3	3	3	3	3	3	3	3	3	3	3	3	3	3	3	3	3	3	3	3	3	3	3	3	3	3	3	3	3	3	3	3	3	3
1263	2	2	2	4	3	1	2	3	3	3	2	2	2	2	3	2	2	3	3	2	1	3	3	2	3	2	3	2	4	3	3	2	3	2	3	2	2	2	1	2	1	1	3	2	1	3	2	2	1
1264	2	3	2	3	3	2	2	3	2	4	2	2	3	2	3	3	2	3	3	3	2	3	3	3	2	2	3	3	2	3	2	3	3	3	2	4	3	3	2	3	2	1	1	1	2	1	1	2	2
1265	2	4	4	3	4	4	4	4	4	4	4	4	4	4	4	4	4	4	4	4	4	4	4	4	4	4	4	4	4	4	4	4	4	4	4	4	4	4	4	4	4	4	4	4	4	4	4	4	1
1266	1	3	3	3	3	3	3	3	3	3	3	3	3	3	3	3	3	3	3	3	3	3	3	3	3	3	3	3	4	4	4	4	4	4	4	4	4	3	4	4	4	1	1	1	1	1	1	1	1
1267	2	2	2	2	2	2	2	2	2	2	2	2	2	2	2	2	2	2	2	2	2	2	2	2	2	2	2	2	2	2	2	2	2	2	2	2	2	2	2	2	2	2	2	2	2	2	2	2	2
1268	1	2	3	3	3	3	3	3	3	3	3	3	3	3	3	3	3	3	3	3	3	3	3	3	3	3	3	3	3	3	3	3	3	3	3	3	3	3	3	3	3	3	3	3	3	3	3	3	4
1269	2	2	2	3	3	2	2	3	2	3	2	1	2	3	3	3	3	3	3	2	2	3	2	3	2	2	2	2	2	3	3	2	3	3	2	3	3	3	3	3	2	1	1	1	1	1	1	2	2
1270	2	3	3	3	3	2	2	3	2	3	2	2	2	2	3	3	3	3	3	3	2	3	3	3	3	2	3	2	2	2	3	3	3	2	3	3	3	3	2	3	3	1	1	1	2	2	2	2	2
1271	1	1	1	1	1	1	1	1	1	1	1	1	1	1	1	1	1	1	1	1	1	1	2	1	1	1	1	1	1	1	1	1	1	1	1	1	1	1	1	1	1	2	1	2	1	2	1	1	1
1272	1	2	2	3	3	3	2	3	3	3	2	2	2	3	3	2	2	3	3	3	2	1	2	3	3	2	3	3	3	3	3	1	1	2	4	1	1	2	4	2	3	1	2	1	1	2	4	1	3
1273	1	3	3	4	4	3	2	4	3	3	4	4	4	3	4	4	3	3	4	3	3	3	3	3	4	2	3	2	3	2	3	4	4	4	3	2	3	4	4	4	4	1	3	1	1	1	1	2	1
1274	2	2	2	2	2	1	2	2	2	2	2	1	2	2	2	2	2	2	2	2	2	2	2	2	2	2	2	2	2	2	2	2	2	2	2	2	2	2	2	2	2	1	2	2	2	2	2	2	2
1275	1	2	2	4	2	1	3	3	3	3	1	1	3	3	4	4	3	3	3	3	2	4	2	2	4	3	3	3	3	1	4	4	4	4	3	4	4	4	1	4	4	1	1	1	1	2	4	4	2
1276	2	2	3	3	3	2	2	3	2	3	2	2	2	2	2	4	3	3	3	2	3	2	4	4	3	2	2	2	3	3	3	3	3	3	3	3	3	3	3	3	3	2	2	2	2	2	2	2	3
1277	2	2	3	3	3	3	3	3	3	3	3	2	3	3	3	3	3	3	3	3	2	2	3	3	3	2	3	3	2	2	3	4	3	3	3	2	2	2	2	3	2	1	1	1	1	1	1	2	1
1278	1	2	3	3	3	2	3	3	3	3	3	2	3	2	3	3	3	3	3	3	3	3	3	3	3	2	3	3	2	2	3	2	3	3	3	2	2	2	3	3	2	1	2	1	2	2	1	3	1
1279	1	4	4	4	4	3	3	4	4	4	3	2	4	4	3	4	4	4	4	4	4	4	4	4	4	4	3	4	3	3	3	4	3	2	3	3	4	3	3	4	2	1	1	1	2	1	1	3	2
1280	2	2	3	4	4	2	3	3	3	4	2	2	3	4	4	4	4	3	4	4	4	3	1	3	4	3	4	3	3	4	4	4	4	4	4	3	4	3	4	4	4	1	2	3	1	1	1	4	1
[truncated: 89 more columns]
